# Supplementary material for: Population Genomics of Francisella tularensis subsp. holarctica and its Implication on the Eco-Epidemiology of Tularemia in Switzerland
Source: Front Cell Infect Microbiol. 2018 Mar 22;8:89. doi: 10.3389/fcimb.2018.00089 (PMC5875085; doi:10.3389/fcimb.2018.00089)
Supplement: Supplementary Table 1 — Genetic variations found in the core genome alignment with the strain FTNF00–002. [file Table1.CSV]

##fileformat=VCFv4.2
##fileDate=20180208
##source=GeneiousV10.1.3
##INFO=<ID=NS,Number=1,Type=Integer,Description="Number of samples with data">
##INFO=<ID=RF,Number=1,Type=Float,Description="Reference Frequency">
##FORMAT=<ID=DP,Number=1,Type=Integer,Description="Read depth at this position for this sample">
##INFO=<ID=VF,Number=1,Type=Float,Description="Variant Frequency">
##FORMAT=<ID=AO,Number=A,Type=Integer,Description="Variant Raw Frequency">
##INFO=<ID=SB,Number=1,Type=Float,Description="Strand bias at this position">
##INFO=<ID=VARSEQ,Number=.,Type=String,Description="Variant Sequences">
##INFO=<ID=SB50,Number=1,Type=Float,Description="Strand-bias >50% P-value">
##INFO=<ID=SB65,Number=1,Type=Float,Description="Strand-bias >65% P-value">
##INFO=<ID=TYPE,Number=1,Type=String,Description="Polymorphism Type">
#CHROM	POS	ID	REF	ALT	QUAL	FILTER	INFO	FORMAT	Variants:_Swiss59_ref_MAFFT.aln
NC_009749_FT__subsp_holarctica_FTNF00200	1864	.	A	C	.	.	NS=1;RF=0.902;VF=0.098;SB=1.000;VARSEQ=FT29_H_LU,FT31_H_BE,FT65_A_SO,FT66_A_SG,FT70_A_SO,NC_019551_FT__subsp_holarctica_FSC200;SB50=0.031;SB65=0.15;TYPE=SNP(transversion)	DP:AO	61:6
NC_009749_FT__subsp_holarctica_FTNF00200	4402	.	A	G	.	.	NS=1;RF=0.902;VF=0.098;SB=1.000;VARSEQ=FT29_H_LU,FT31_H_BE,FT65_A_SO,FT66_A_SG,FT70_A_SO,NC_019551_FT__subsp_holarctica_FSC200;SB50=0.031;SB65=0.15;TYPE=SNP(transition)	DP:AO	61:6
NC_009749_FT__subsp_holarctica_FTNF00200	6786	.	AATGATTAAAAAAGTACTGATTGCCAATAGAGGTGAAATAGCTCTTAGAATTTTAAGAGCTTGTAGAGAGTTGGGAATTAAGACAGTCGCTGTGTATTCTACAGCTGATGCTAACCTTATGCATGTCAAACTAGCTGATGAAGCAGTTTGTATAGGTCCTCCTGCTCCTAATCTTAGTTATCTAAATATCCAAGCTATTATAACTGCCGCTGAAATTACTAATGCTGATGCGATACATCCAGGTTATGGTTTCTTATCAGAAAATGCAAAATTTGCTAAAGCTGTTGAAGAAAGTGGCTTTATATTTATCGGTCCACGTGCAGAAAGCATAGAGATAATGGGCGATAAAGTTGAAGCTATTAGATATATGAAAAAAGCTGGTGTTCCATGTGTGCCAGG…	A	.	.	NS=1;VF=0.016;SB=1.000;VARSEQ=FT8_H_AG;SB50=1.0;SB65=1.0;TYPE=Deletion	DP:AO	61:1
NC_009749_FT__subsp_holarctica_FTNF00200	9045	.	AATGTCGGATTTCACTAAAGATATTGATGTTTTAGAAACCCAAGAATGGCTTGAGGCTTTTGAAGATGTCATAAAAAGAGAAGGTGCTGATAGAGCCAAGTTTTTATTTGAACAATTACTTGCTAAAGGTTCCGAGCTTGGTATAAAAAGTGCTTACTCAACTGCTAAAGTTAAGAACTATGTCAACTCTATAGATGTCTCTGAACAACCAAGTTATCCAGGAGATATAGAGCTTGAACAAAAGATTGAAGCTATCAATAGATGGAACTCTACAGTTATAGTAGCTGCAGCTAATAAGAAAGATGGTTCTATAGGTGGACATATTGGTACTGGTGCCGGCGCTATGACGCTTTATGAAGTAGGTTTCAACCATTTTTGGAAAGCACCCAATGATGAACA…	A	.	.	NS=1;VF=0.016;SB=1.000;VARSEQ=FT8_H_AG;SB50=1.0;SB65=1.0;TYPE=Deletion	DP:AO	61:1
NC_009749_FT__subsp_holarctica_FTNF00200	10821	.	C	T	.	.	NS=1;RF=0.951;VF=0.033;SB=1.000;VARSEQ=FT55_A_ZH,FT64_A_ZH;SB50=0.50;SB65=0.85;TYPE=SNP(transition)	DP:AO	61:2
NC_009749_FT__subsp_holarctica_FTNF00200	10820	.	GC	G	.	.	NS=1;VF=0.016;SB=1.000;VARSEQ=FT8_H_AG;SB50=1.0;SB65=1.0;TYPE=Deletion	DP:AO	61:1
NC_009749_FT__subsp_holarctica_FTNF00200	10821	.	CGTACACAAGGTTCCAATGATTCCTTTCATGATTTACTACTCAATGTTTGGTTTCCAAAGATTTGGTGATCTTGCTTGGGCAGCTGGCGATTCGATGGCAAAAGGTTTTGTAATTGGTGGGACTTCAGGACGTACAACTCTAAATGGCGAAGGTTTGCAGCATGAAGATGGTCATAGCCATATCCAAGCTGGTCTTATACCTAATTGTATCTCTTATGATCCTACATATGCTTATGAATTAGCTGTAATCCTTGGCGAAGGTATGAAGAGAATGTATGTTGATGGTGATCATGTATATTACTATATTACAGTAATGAATGAGAACTACTTTCATAGAGCGATGCCAGAGGGCTGTGAAGAAGGTATCATCAAGGGCTTATATAAGTTAGATGAAGAGAA…	C	.	.	NS=1;VF=0.016;SB=1.000;VARSEQ=FT8_H_AG;SB50=1.0;SB65=1.0;TYPE=Deletion	DP:AO	61:1
NC_009749_FT__subsp_holarctica_FTNF00200	13022	.	A	G	.	.	NS=1;RF=0.902;VF=0.098;SB=1.000;VARSEQ=FT29_H_LU,FT31_H_BE,FT65_A_SO,FT66_A_SG,FT70_A_SO,NC_019551_FT__subsp_holarctica_FSC200;SB50=0.031;SB65=0.15;TYPE=SNP(transition)	DP:AO	61:6
NC_009749_FT__subsp_holarctica_FTNF00200	13980	.	T	C	.	.	NS=1;RF=0.984;VF=0.016;SB=1.000;VARSEQ=FT7_H_AG;SB50=1.0;SB65=1.0;TYPE=SNP(transition)	DP:AO	61:1
NC_009749_FT__subsp_holarctica_FTNF00200	16344	.	C	T	.	.	NS=1;RF=0.902;VF=0.098;SB=1.000;VARSEQ=FT29_H_LU,FT31_H_BE,FT65_A_SO,FT66_A_SG,FT70_A_SO,NC_019551_FT__subsp_holarctica_FSC200;SB50=0.031;SB65=0.15;TYPE=SNP(transition)	DP:AO	61:6
NC_009749_FT__subsp_holarctica_FTNF00200	19774	.	T	G	.	.	NS=1;RF=0.902;VF=0.098;SB=1.000;VARSEQ=FT29_H_LU,FT31_H_BE,FT65_A_SO,FT66_A_SG,FT70_A_SO,NC_019551_FT__subsp_holarctica_FSC200;SB50=0.031;SB65=0.15;TYPE=SNP(transversion)	DP:AO	61:6
NC_009749_FT__subsp_holarctica_FTNF00200	20630	.	G	GT	.	.	NS=1;VF=0.016;SB=1.000;VARSEQ=FT54_T_LU;SB50=1.0;SB65=1.0;TYPE=Insertion(tandemrepeat)	DP:AO	61:1
NC_009749_FT__subsp_holarctica_FTNF00200	20681	.	GTATGGGGAAAGAACATAATCATCATGATAGAGAACTCAAAAAAACCTTTCTAGCTGATGCTACAAGTGCTACGATATCTGGGATATTAGGCTCAAGCCCATCAACTGTAGTTGTTGAATCTGGAGTAGGCATTGCTCAGGGCGCTCGTTCAGGTCTCACAGCGATCTTTGCTGGCTTAATGTTTCTACCTTTTTTATTTCTATCGCCCTTAATAAGTTCTATTCCTATAGAAGTAATTTCTCCGGCACTAGTATTAATAGGGATAATGATGATGCAGCAGGTAGCAAATGTCGATTGGAGTGACTTTGTTCAAGCTACACCTGCTTTTTTCACTATTATTATGATGACTTTAGCATCATCAATATCTACAGGTATTGCATCTGGAATTATAGTTTGGT…	G	.	.	NS=1;VF=0.016;SB=1.000;VARSEQ=FT54_T_LU;SB50=1.0;SB65=1.0;TYPE=Deletion	DP:AO	61:1
NC_009749_FT__subsp_holarctica_FTNF00200	21311	.	T	C	.	.	NS=1;RF=0.902;VF=0.098;SB=1.000;VARSEQ=FT29_H_LU,FT31_H_BE,FT65_A_SO,FT66_A_SG,FT70_A_SO,NC_019551_FT__subsp_holarctica_FSC200;SB50=0.031;SB65=0.15;TYPE=SNP(transition)	DP:AO	61:6
NC_009749_FT__subsp_holarctica_FTNF00200	21665	.	G	A	.	.	NS=1;RF=0.902;VF=0.098;SB=1.000;VARSEQ=FT29_H_LU,FT31_H_BE,FT65_A_SO,FT66_A_SG,FT70_A_SO,NC_019551_FT__subsp_holarctica_FSC200;SB50=0.031;SB65=0.15;TYPE=SNP(transition)	DP:AO	61:6
NC_009749_FT__subsp_holarctica_FTNF00200	27220	.	A	G	.	.	NS=1;RF=0.902;VF=0.098;SB=1.000;VARSEQ=FT29_H_LU,FT31_H_BE,FT65_A_SO,FT66_A_SG,FT70_A_SO,NC_019551_FT__subsp_holarctica_FSC200;SB50=0.031;SB65=0.15;TYPE=SNP(transition)	DP:AO	61:6
NC_009749_FT__subsp_holarctica_FTNF00200	33383	.	GT	G	.	.	NS=1;VF=0.098;SB=1.000;VARSEQ=FT29_H_LU,FT31_H_BE,FT65_A_SO,FT66_A_SG,FT70_A_SO,NC_019551_FT__subsp_holarctica_FSC200;SB50=0.031;SB65=0.15;TYPE=Deletion(tandemrepeat)	DP:AO	61:6
NC_009749_FT__subsp_holarctica_FTNF00200	33406	.	ATATTCTTTAGTGTTGTTCTAACTACAACTATGGTACGATATCTTGCTGTTGTAAGACCTATAATGCTTATTTTTGCAGTTTTGTTTTTAGTTTATTATGGAATATTTTCAATAAAATCTTCTTTTACTAGAAAATAA	A	.	.	NS=1;VF=0.098;SB=1.000;VARSEQ=FT29_H_LU,FT31_H_BE,FT65_A_SO,FT66_A_SG,FT70_A_SO,NC_019551_FT__subsp_holarctica_FSC200;SB50=0.031;SB65=0.15;TYPE=Deletion	DP:AO	61:6
NC_009749_FT__subsp_holarctica_FTNF00200	38924	.	A	G	.	.	NS=1;RF=0.984;VF=0.016;SB=1.000;VARSEQ=FT32_H_LU;SB50=1.0;SB65=1.0;TYPE=SNP(transition)	DP:AO	61:1
NC_009749_FT__subsp_holarctica_FTNF00200	38925	.	G	GCTATGA	.	.	NS=1;VF=0.016;SB=1.000;VARSEQ=FT32_H_LU;SB50=1.0;SB65=1.0;TYPE=Insertion	DP:AO	61:1
NC_009749_FT__subsp_holarctica_FTNF00200	42618	.	G	A	.	.	NS=1;RF=0.902;VF=0.098;SB=1.000;VARSEQ=FT29_H_LU,FT31_H_BE,FT65_A_SO,FT66_A_SG,FT70_A_SO,NC_019551_FT__subsp_holarctica_FSC200;SB50=0.031;SB65=0.15;TYPE=SNP(transition)	DP:AO	61:6
NC_009749_FT__subsp_holarctica_FTNF00200	43666	.	A	G	.	.	NS=1;RF=0.902;VF=0.098;SB=1.000;VARSEQ=FT29_H_LU,FT31_H_BE,FT65_A_SO,FT66_A_SG,FT70_A_SO,NC_019551_FT__subsp_holarctica_FSC200;SB50=0.031;SB65=0.15;TYPE=SNP(transition)	DP:AO	61:6
NC_009749_FT__subsp_holarctica_FTNF00200	44132	.	T	C	.	.	NS=1;RF=0.902;VF=0.098;SB=1.000;VARSEQ=FT29_H_LU,FT31_H_BE,FT65_A_SO,FT66_A_SG,FT70_A_SO,NC_019551_FT__subsp_holarctica_FSC200;SB50=0.031;SB65=0.15;TYPE=SNP(transition)	DP:AO	61:6
NC_009749_FT__subsp_holarctica_FTNF00200	44843	.	C	A	.	.	NS=1;RF=0.902;VF=0.098;SB=1.000;VARSEQ=FT29_H_LU,FT31_H_BE,FT65_A_SO,FT66_A_SG,FT70_A_SO,NC_019551_FT__subsp_holarctica_FSC200;SB50=0.031;SB65=0.15;TYPE=SNP(transversion)	DP:AO	61:6
NC_009749_FT__subsp_holarctica_FTNF00200	47509	.	C	A	.	.	NS=1;RF=0.902;VF=0.098;SB=1.000;VARSEQ=FT29_H_LU,FT31_H_BE,FT65_A_SO,FT66_A_SG,FT70_A_SO,NC_019551_FT__subsp_holarctica_FSC200;SB50=0.031;SB65=0.15;TYPE=SNP(transversion)	DP:AO	61:6
NC_009749_FT__subsp_holarctica_FTNF00200	49015	.	C	T	.	.	NS=1;RF=0.902;VF=0.098;SB=1.000;VARSEQ=FT29_H_LU,FT31_H_BE,FT65_A_SO,FT66_A_SG,FT70_A_SO,NC_019551_FT__subsp_holarctica_FSC200;SB50=0.031;SB65=0.15;TYPE=SNP(transition)	DP:AO	61:6
NC_009749_FT__subsp_holarctica_FTNF00200	49017	.	AATTGGTATTAGTATCAGACAACAGCTAGATAATTTATACTCACAATACAAAAAACAAACTAAAGATTAA	A	.	.	NS=1;VF=0.098;SB=1.000;VARSEQ=FT29_H_LU,FT31_H_BE,FT65_A_SO,FT66_A_SG,FT70_A_SO,NC_019551_FT__subsp_holarctica_FSC200;SB50=0.031;SB65=0.15;TYPE=Deletion	DP:AO	61:6
NC_009749_FT__subsp_holarctica_FTNF00200	49355	.	G	A	.	.	NS=1;RF=0.902;VF=0.098;SB=1.000;VARSEQ=FT29_H_LU,FT31_H_BE,FT65_A_SO,FT66_A_SG,FT70_A_SO,NC_019551_FT__subsp_holarctica_FSC200;SB50=0.031;SB65=0.15;TYPE=SNP(transition)	DP:AO	61:6
NC_009749_FT__subsp_holarctica_FTNF00200	49855	.	T	A	.	.	NS=1;RF=0.951;VF=0.049;SB=1.000;VARSEQ=FT19_H_BE,FT33_H_BL,FT73_H_LU;SB50=0.25;SB65=0.55;TYPE=SNP(transversion)	DP:AO	61:3
NC_009749_FT__subsp_holarctica_FTNF00200	51778	.	C	A	.	.	NS=1;RF=0.951;VF=0.049;SB=1.000;VARSEQ=FT52_T_LU,FT53_T_LU,FT54_T_LU;SB50=0.25;SB65=0.55;TYPE=SNP(transversion)	DP:AO	61:3
NC_009749_FT__subsp_holarctica_FTNF00200	55553	.	T	G	.	.	NS=1;RF=0.902;VF=0.098;SB=1.000;VARSEQ=FT29_H_LU,FT31_H_BE,FT65_A_SO,FT66_A_SG,FT70_A_SO,NC_019551_FT__subsp_holarctica_FSC200;SB50=0.031;SB65=0.15;TYPE=SNP(transversion)	DP:AO	61:6
NC_009749_FT__subsp_holarctica_FTNF00200	55999	.	G	A	.	.	NS=1;RF=0.984;VF=0.016;SB=1.000;VARSEQ=NC_019551_FT__subsp_holarctica_FSC200;SB50=1.0;SB65=1.0;TYPE=SNP(transition)	DP:AO	61:1
NC_009749_FT__subsp_holarctica_FTNF00200	57159	.	C	T	.	.	NS=1;RF=0.902;VF=0.098;SB=1.000;VARSEQ=FT29_H_LU,FT31_H_BE,FT65_A_SO,FT66_A_SG,FT70_A_SO,NC_019551_FT__subsp_holarctica_FSC200;SB50=0.031;SB65=0.15;TYPE=SNP(transition)	DP:AO	61:6
NC_009749_FT__subsp_holarctica_FTNF00200	58435	.	T	C	.	.	NS=1;RF=0.902;VF=0.098;SB=1.000;VARSEQ=FT29_H_LU,FT31_H_BE,FT65_A_SO,FT66_A_SG,FT70_A_SO,NC_019551_FT__subsp_holarctica_FSC200;SB50=0.031;SB65=0.15;TYPE=SNP(transition)	DP:AO	61:6
NC_009749_FT__subsp_holarctica_FTNF00200	61894	.	G	T	.	.	NS=1;RF=0.902;VF=0.098;SB=1.000;VARSEQ=FT29_H_LU,FT31_H_BE,FT65_A_SO,FT66_A_SG,FT70_A_SO,NC_019551_FT__subsp_holarctica_FSC200;SB50=0.031;SB65=0.15;TYPE=SNP(transversion)	DP:AO	61:6
NC_009749_FT__subsp_holarctica_FTNF00200	62979	.	AGTGTTTTTTTTAAGAAAGAAGTTTGTGTTAGCCTCTCTTCTT	A	.	.	NS=1;VF=0.967;SB=1.000;VARSEQ=FT10_A_JU,FT11_A_JU,FT13_A_BS,FT14_A_BS,FT16_A_BE,FT17_H_LU,FT18_H_NW,FT19_H_BE,FT20_H_JU,FT22_H_LU,FT24_H_ZH,FT25_H_BE,FT26_H_VD,FT27_H_SG,FT28_H_SG,FT29_H_LU,FT30_H_SG,FT31_H_BE,FT32_H_LU,FT33_H_BL,FT36_H_LU,FT37_T_ZH,FT38_T_ZH,FT39_T_ZH,FT40_T_ZH,FT41_T_BL,FT42_T_ZH,FT43_T_ZH,FT44_T_ZH,FT45_T_ZH,FT46_T_ZH,FT47_T_ZH,FT48_H_LU,FT49_H_FR,FT50_H_SG,FT51_H_ZH,FT52_T_LU…	DP:AO	61:59
NC_009749_FT__subsp_holarctica_FTNF00200	68205	.	T	G	.	.	NS=1;RF=0.902;VF=0.098;SB=1.000;VARSEQ=FT29_H_LU,FT31_H_BE,FT65_A_SO,FT66_A_SG,FT70_A_SO,NC_019551_FT__subsp_holarctica_FSC200;SB50=0.031;SB65=0.15;TYPE=SNP(transversion)	DP:AO	61:6
NC_009749_FT__subsp_holarctica_FTNF00200	68952	.	A	G	.	.	NS=1;RF=0.902;VF=0.098;SB=1.000;VARSEQ=FT29_H_LU,FT31_H_BE,FT65_A_SO,FT66_A_SG,FT70_A_SO,NC_019551_FT__subsp_holarctica_FSC200;SB50=0.031;SB65=0.15;TYPE=SNP(transition)	DP:AO	61:6
NC_009749_FT__subsp_holarctica_FTNF00200	69505	.	G	A	.	.	NS=1;RF=0.984;VF=0.016;SB=1.000;VARSEQ=FT49_H_FR;SB50=1.0;SB65=1.0;TYPE=SNP(transition)	DP:AO	61:1
NC_009749_FT__subsp_holarctica_FTNF00200	70722	.	C	A	.	.	NS=1;RF=0.967;VF=0.033;SB=1.000;VARSEQ=FT29_H_LU,FT66_A_SG;SB50=0.50;SB65=0.85;TYPE=SNP(transversion)	DP:AO	61:2
NC_009749_FT__subsp_holarctica_FTNF00200	71346	.	A	AATGATTAAACAAGATAGTAAGCTTTTTATTCTTACACTTGGGCTTTTGGCA	.	.	NS=1;VF=0.098;SB=1.000;VARSEQ=FT29_H_LU,FT31_H_BE,FT65_A_SO,FT66_A_SG,FT70_A_SO,NC_019551_FT__subsp_holarctica_FSC200;SB50=0.031;SB65=0.15;TYPE=Insertion	DP:AO	61:6
NC_009749_FT__subsp_holarctica_FTNF00200	71913	.	A	T	.	.	NS=1;RF=0.902;VF=0.098;SB=1.000;VARSEQ=FT29_H_LU,FT31_H_BE,FT65_A_SO,FT66_A_SG,FT70_A_SO,NC_019551_FT__subsp_holarctica_FSC200;SB50=0.031;SB65=0.15;TYPE=SNP(transversion)	DP:AO	61:6
NC_009749_FT__subsp_holarctica_FTNF00200	73252	.	G	A	.	.	NS=1;RF=0.984;VF=0.016;SB=1.000;VARSEQ=FT22_H_LU;SB50=1.0;SB65=1.0;TYPE=SNP(transition)	DP:AO	61:1
NC_009749_FT__subsp_holarctica_FTNF00200	73970	.	CA	C	.	.	NS=1;VF=0.016;SB=1.000;VARSEQ=NC_019537_FT__subsp_holarctica_F92;SB50=1.0;SB65=1.0;TYPE=Deletion(tandemrepeat)	DP:AO	61:1
NC_009749_FT__subsp_holarctica_FTNF00200	73993	.	GCAGCTAAACAC	G	.	.	NS=1;VF=0.016;SB=1.000;VARSEQ=NC_019537_FT__subsp_holarctica_F92;SB50=1.0;SB65=1.0;TYPE=Deletion	DP:AO	61:1
NC_009749_FT__subsp_holarctica_FTNF00200	74005	.	A	G	.	.	NS=1;RF=0.885;VF=0.098;SB=1.000;VARSEQ=FT29_H_LU,FT31_H_BE,FT65_A_SO,FT66_A_SG,FT70_A_SO,NC_019551_FT__subsp_holarctica_FSC200;SB50=0.031;SB65=0.15;TYPE=SNP(transition)	DP:AO	61:6
NC_009749_FT__subsp_holarctica_FTNF00200	74004	.	CA	C	.	.	NS=1;VF=0.016;SB=1.000;VARSEQ=NC_019537_FT__subsp_holarctica_F92;SB50=1.0;SB65=1.0;TYPE=Deletion	DP:AO	61:1
NC_009749_FT__subsp_holarctica_FTNF00200	74005	.	ACACAAGTTGGTTTTGTAAGAGCTTTAGCAAAAGAAGGTGCTGAGCACAATATCTCATCTAACCTAATTGGTCCAGGTTTTGTGATGACGCCATTAGTAGAAAAGCAAATTCCAGAGCAAGCAAAAGAGCTAAATATTTCCGAAGAAGAAGTTGTCAAAAATATTATGCTT	A	.	.	NS=1;VF=0.016;SB=1.000;VARSEQ=NC_019537_FT__subsp_holarctica_F92;SB50=1.0;SB65=1.0;TYPE=Deletion	DP:AO	61:1
NC_009749_FT__subsp_holarctica_FTNF00200	74176	.	G	A	.	.	NS=1;RF=0.885;VF=0.098;SB=1.000;VARSEQ=FT29_H_LU,FT31_H_BE,FT65_A_SO,FT66_A_SG,FT70_A_SO,NC_019551_FT__subsp_holarctica_FSC200;SB50=0.031;SB65=0.15;TYPE=SNP(transition)	DP:AO	61:6
NC_009749_FT__subsp_holarctica_FTNF00200	74175	.	TG	T	.	.	NS=1;VF=0.016;SB=1.000;VARSEQ=NC_019537_FT__subsp_holarctica_F92;SB50=1.0;SB65=1.0;TYPE=Deletion	DP:AO	61:1
NC_009749_FT__subsp_holarctica_FTNF00200	74176	.	GGTGGCACTGTAGATGGTGAGTTCACAACGGTCCAAGATATCGCTGATACAGCCATATTCTTAGCTGGATTCAAAACCAATGCTCTAACAGGTCAGAAAATTTTGGTAAGTCATGGTTGGGGAATGTAA	G	.	.	NS=1;VF=0.016;SB=1.000;VARSEQ=NC_019537_FT__subsp_holarctica_F92;SB50=1.0;SB65=1.0;TYPE=Deletion	DP:AO	61:1
NC_009749_FT__subsp_holarctica_FTNF00200	76285	.	C	A	.	.	NS=1;RF=0.902;VF=0.098;SB=1.000;VARSEQ=FT29_H_LU,FT31_H_BE,FT65_A_SO,FT66_A_SG,FT70_A_SO,NC_019551_FT__subsp_holarctica_FSC200;SB50=0.031;SB65=0.15;TYPE=SNP(transversion)	DP:AO	61:6
NC_009749_FT__subsp_holarctica_FTNF00200	77669	.	T	A	.	.	NS=1;RF=0.902;VF=0.098;SB=1.000;VARSEQ=FT29_H_LU,FT31_H_BE,FT65_A_SO,FT66_A_SG,FT70_A_SO,NC_019551_FT__subsp_holarctica_FSC200;SB50=0.031;SB65=0.15;TYPE=SNP(transversion)	DP:AO	61:6
NC_009749_FT__subsp_holarctica_FTNF00200	79678	.	ATCG	CCAA	.	.	NS=1;VF=0.098;SB=1.000;VARSEQ=FT29_H_LU,FT31_H_BE,FT65_A_SO,FT66_A_SG,FT70_A_SO,NC_019551_FT__subsp_holarctica_FSC200;SB50=0.031;SB65=0.15;TYPE=Substitution	DP:AO	61:6
NC_009749_FT__subsp_holarctica_FTNF00200	79683	.	TT	CA	.	.	NS=1;VF=0.098;SB=1.000;VARSEQ=FT29_H_LU,FT31_H_BE,FT65_A_SO,FT66_A_SG,FT70_A_SO,NC_019551_FT__subsp_holarctica_FSC200;SB50=0.031;SB65=0.15;TYPE=Substitution	DP:AO	61:6
NC_009749_FT__subsp_holarctica_FTNF00200	79686	.	TTC	CAA	.	.	NS=1;VF=0.098;SB=1.000;VARSEQ=FT29_H_LU,FT31_H_BE,FT65_A_SO,FT66_A_SG,FT70_A_SO,NC_019551_FT__subsp_holarctica_FSC200;SB50=0.031;SB65=0.15;TYPE=Substitution	DP:AO	61:6
NC_009749_FT__subsp_holarctica_FTNF00200	79690	.	A	T	.	.	NS=1;RF=0.902;VF=0.098;SB=1.000;VARSEQ=FT29_H_LU,FT31_H_BE,FT65_A_SO,FT66_A_SG,FT70_A_SO,NC_019551_FT__subsp_holarctica_FSC200;SB50=0.031;SB65=0.15;TYPE=SNP(transversion)	DP:AO	61:6
NC_009749_FT__subsp_holarctica_FTNF00200	79692	.	GGA	CCC	.	.	NS=1;VF=0.098;SB=1.000;VARSEQ=FT29_H_LU,FT31_H_BE,FT65_A_SO,FT66_A_SG,FT70_A_SO,NC_019551_FT__subsp_holarctica_FSC200;SB50=0.031;SB65=0.15;TYPE=Substitution	DP:AO	61:6
NC_009749_FT__subsp_holarctica_FTNF00200	79699	.	GTAATAGCAGATATTATTAATCAGTATGATAAACATCTACATTATTTACATTTAGCAGTAGCTGATAAAGATATTATCA	T	.	.	NS=1;VF=0.098;SB=1.000;VARSEQ=FT29_H_LU,FT31_H_BE,FT65_A_SO,FT66_A_SG,FT70_A_SO,NC_019551_FT__subsp_holarctica_FSC200;SB50=0.031;SB65=0.15;TYPE=Deletion	DP:AO	61:6
NC_009749_FT__subsp_holarctica_FTNF00200	79781	.	A	G	.	.	NS=1;RF=0.902;VF=0.098;SB=1.000;VARSEQ=FT29_H_LU,FT31_H_BE,FT65_A_SO,FT66_A_SG,FT70_A_SO,NC_019551_FT__subsp_holarctica_FSC200;SB50=0.031;SB65=0.15;TYPE=SNP(transition)	DP:AO	61:6
NC_009749_FT__subsp_holarctica_FTNF00200	80546	.	T	C	.	.	NS=1;RF=0.902;VF=0.098;SB=1.000;VARSEQ=FT29_H_LU,FT31_H_BE,FT65_A_SO,FT66_A_SG,FT70_A_SO,NC_019551_FT__subsp_holarctica_FSC200;SB50=0.031;SB65=0.15;TYPE=SNP(transition)	DP:AO	61:6
NC_009749_FT__subsp_holarctica_FTNF00200	82020	.	T	G	.	.	NS=1;RF=0.902;VF=0.098;SB=1.000;VARSEQ=FT29_H_LU,FT31_H_BE,FT65_A_SO,FT66_A_SG,FT70_A_SO,NC_019551_FT__subsp_holarctica_FSC200;SB50=0.031;SB65=0.15;TYPE=SNP(transversion)	DP:AO	61:6
NC_009749_FT__subsp_holarctica_FTNF00200	82614	.	GATGACATTACAACAAATCAAAGAAATTTACTTAAGACCATTAACAGAATTAATTTTAAAAGCTTTAGAGATTCATAATAAAAATTTTGGTAATGATATCGAGTTATGCTCACTAAAAAGTATCAAAACTGGTACTTGCCCAGAAGACTGTAAATATTGTCCTCAAAGTGGTCATTATAATACTAGTATCGAAAAGCATAAACTATTAGATAAAGATAGTATATTGGCAGAAGCAAAAAATGCTAAAGATGCTGGATCTAAAAGGTTCTGTATGGGCGCTGCTTGGAAACACATTCCTAAAAAAGACTTTGATCAAGTTGCTGAGATTATCACTGAAGTCAAAAACCTTGGCTTAGAAACATGT	G	.	.	NS=1;VF=0.016;SB=1.000;VARSEQ=FT8_H_AG;SB50=1.0;SB65=1.0;TYPE=Deletion	DP:AO	61:1
NC_009749_FT__subsp_holarctica_FTNF00200	83187	.	T	C	.	.	NS=1;RF=0.902;VF=0.098;SB=1.000;VARSEQ=FT29_H_LU,FT31_H_BE,FT65_A_SO,FT66_A_SG,FT70_A_SO,NC_019551_FT__subsp_holarctica_FSC200;SB50=0.031;SB65=0.15;TYPE=SNP(transition)	DP:AO	61:6
NC_009749_FT__subsp_holarctica_FTNF00200	88850	.	C	T	.	.	NS=1;RF=0.902;VF=0.098;SB=1.000;VARSEQ=FT29_H_LU,FT31_H_BE,FT65_A_SO,FT66_A_SG,FT70_A_SO,NC_019551_FT__subsp_holarctica_FSC200;SB50=0.031;SB65=0.15;TYPE=SNP(transition)	DP:AO	61:6
NC_009749_FT__subsp_holarctica_FTNF00200	90476	.	G	A	.	.	NS=1;RF=0.984;VF=0.016;SB=1.000;VARSEQ=FT32_H_LU;SB50=1.0;SB65=1.0;TYPE=SNP(transition)	DP:AO	61:1
NC_009749_FT__subsp_holarctica_FTNF00200	91311	.	GTTGTGCACAGAACCT	G	.	.	NS=1;VF=0.033;SB=1.000;VARSEQ=FT17_H_LU,FT8_H_AG;SB50=0.50;SB65=0.85;TYPE=Deletion	DP:AO	61:2
NC_009749_FT__subsp_holarctica_FTNF00200	91327	.	G	A	.	.	NS=1;RF=0.869;VF=0.098;SB=1.000;VARSEQ=FT29_H_LU,FT31_H_BE,FT65_A_SO,FT66_A_SG,FT70_A_SO,NC_019551_FT__subsp_holarctica_FSC200;SB50=0.031;SB65=0.15;TYPE=SNP(transition)	DP:AO	61:6
NC_009749_FT__subsp_holarctica_FTNF00200	91326	.	TG	T	.	.	NS=1;VF=0.033;SB=1.000;VARSEQ=FT17_H_LU,FT8_H_AG;SB50=0.50;SB65=0.85;TYPE=Deletion	DP:AO	61:2
NC_009749_FT__subsp_holarctica_FTNF00200	91327	.	GGTTTTTGGCTTGGTAATCATGCTTTTGCTCATGAAAAACAGCTTTGTAATAATAGTCTATTACATAAAAAAGCTACACAGCTTGCAGATAGTGGTCTAACACTTATATTTGTTGGCAATAGTAAAGATATAATTGGTATTATAGCTATACAAGATAAGATAAAAGCAAATATAAATATTTGTCTAAAACAACTAAAAAACCTTGGGATT	G	.	.	NS=1;VF=0.033;SB=1.000;VARSEQ=FT17_H_LU,FT8_H_AG;SB50=0.50;SB65=0.85;TYPE=Deletion	DP:AO	61:2
NC_009749_FT__subsp_holarctica_FTNF00200	91949	.	A	G	.	.	NS=1;RF=0.902;VF=0.098;SB=1.000;VARSEQ=FT29_H_LU,FT31_H_BE,FT65_A_SO,FT66_A_SG,FT70_A_SO,NC_019551_FT__subsp_holarctica_FSC200;SB50=0.031;SB65=0.15;TYPE=SNP(transition)	DP:AO	61:6
NC_009749_FT__subsp_holarctica_FTNF00200	93147	.	A	AGTGACTACT	.	.	NS=1;VF=0.787;SB=1.000;VARSEQ=FT11_A_JU,FT13_A_BS,FT16_A_BE,FT17_H_LU,FT18_H_NW,FT19_H_BE,FT20_H_JU,FT22_H_LU,FT24_H_ZH,FT25_H_BE,FT27_H_SG,FT28_H_SG,FT30_H_SG,FT32_H_LU,FT33_H_BL,FT36_H_LU,FT37_T_ZH,FT38_T_ZH,FT39_T_ZH,FT40_T_ZH,FT41_T_BL,FT42_T_ZH,FT43_T_ZH,FT44_T_ZH,FT45_T_ZH,FT46_T_ZH,FT47_T_ZH,FT48_H_LU,FT49_H_FR,FT50_H_SG,FT51_H_ZH,FT52_T_LU,FT53_T_LU,FT54_T_LU,FT56_A_AG,FT58_A_SO,FT59_A_FR…	DP:AO	61:48
NC_009749_FT__subsp_holarctica_FTNF00200	95448	.	T	C	.	.	NS=1;RF=0.902;VF=0.098;SB=1.000;VARSEQ=FT29_H_LU,FT31_H_BE,FT65_A_SO,FT66_A_SG,FT70_A_SO,NC_019551_FT__subsp_holarctica_FSC200;SB50=0.031;SB65=0.15;TYPE=SNP(transition)	DP:AO	61:6
NC_009749_FT__subsp_holarctica_FTNF00200	97837	.	G	A	.	.	NS=1;RF=0.984;VF=0.016;SB=1.000;VARSEQ=FT33_H_BL;SB50=1.0;SB65=1.0;TYPE=SNP(transition)	DP:AO	61:1
NC_009749_FT__subsp_holarctica_FTNF00200	99854	.	C	CA	.	.	NS=1;VF=0.016;SB=1.000;VARSEQ=NC_019551_FT__subsp_holarctica_FSC200;SB50=1.0;SB65=1.0;TYPE=Insertion(tandemrepeat)	DP:AO	61:1
NC_009749_FT__subsp_holarctica_FTNF00200	99875	.	AAATAAAAAATCAACGTGCTACACTTAACTATTTTAATAAACATCATAAGTCAATAAATCTTCTAAATGCTATAGAAGAGCTAAAAAGAGTAGCACAACTTATCAAAAATGTTAAAACTCTAAATGATGTACTTGGTTACGAGGGTTATGCGGCTAATATATATTTTTCAAGTTTGGCTAAAGATAAATTTTTATCAGCGAGTTTTGCCAATAGGGAGGGTCGAGGCCTCAGGAGATTGCTAATAGTATACTAA	A	.	.	NS=1;VF=0.016;SB=1.000;VARSEQ=NC_019551_FT__subsp_holarctica_FSC200;SB50=1.0;SB65=1.0;TYPE=Deletion	DP:AO	61:1
NC_009749_FT__subsp_holarctica_FTNF00200	100584	.	GTTGTTAAATGATTTAGCTGGGGTGTTACAGGTATCTCGTAATCAGTTGCTAAGTTCAGTTGAAGAGTGGTTTCAACAAGCACAACGAGTTGGTGAAATATCAAAATCTCAAGATGAGCAAATATTTGAATGGTTAAAAAGCTTTAAAATAGCTAGTTATTGTAAAGCCGCGGTGGAAATGCAAAAACAATATCGAGGAACTTTAAAAAACGCGATTCAAACTGCTATATTTAGACAAAGTGAAAATATAAACAAAAATAAAAATAAAAATAAAAATACTGGTAATCAACAACAAGCACTTTCAGAAAATTCCAAAGATGTAAAATCACTAACAGCGGACGAGAAAAAACTCCTAAAACTAATAGAAAATATAGCTAAAGCATCACAGAAAATAGGTGA…	G	.	.	NS=1;VF=0.016;SB=1.000;VARSEQ=FT68_A_SO;SB50=1.0;SB65=1.0;TYPE=Deletion	DP:AO	61:1
NC_009749_FT__subsp_holarctica_FTNF00200	101788	.	A	C	.	.	NS=1;RF=0.902;VF=0.098;SB=1.000;VARSEQ=FT29_H_LU,FT31_H_BE,FT65_A_SO,FT66_A_SG,FT70_A_SO,NC_019551_FT__subsp_holarctica_FSC200;SB50=0.031;SB65=0.15;TYPE=SNP(transversion)	DP:AO	61:6
NC_009749_FT__subsp_holarctica_FTNF00200	101830	.	T	C	.	.	NS=1;RF=0.902;VF=0.098;SB=1.000;VARSEQ=FT29_H_LU,FT31_H_BE,FT65_A_SO,FT66_A_SG,FT70_A_SO,NC_019551_FT__subsp_holarctica_FSC200;SB50=0.031;SB65=0.15;TYPE=SNP(transition)	DP:AO	61:6
NC_009749_FT__subsp_holarctica_FTNF00200	102941	.	C	A	.	.	NS=1;RF=0.902;VF=0.098;SB=1.000;VARSEQ=FT29_H_LU,FT31_H_BE,FT65_A_SO,FT66_A_SG,FT70_A_SO,NC_019551_FT__subsp_holarctica_FSC200;SB50=0.031;SB65=0.15;TYPE=SNP(transversion)	DP:AO	61:6
NC_009749_FT__subsp_holarctica_FTNF00200	110464	.	T	C	.	.	NS=1;RF=0.902;VF=0.098;SB=1.000;VARSEQ=FT29_H_LU,FT31_H_BE,FT65_A_SO,FT66_A_SG,FT70_A_SO,NC_019551_FT__subsp_holarctica_FSC200;SB50=0.031;SB65=0.15;TYPE=SNP(transition)	DP:AO	61:6
NC_009749_FT__subsp_holarctica_FTNF00200	113508	.	T	C	.	.	NS=1;RF=0.902;VF=0.098;SB=1.000;VARSEQ=FT29_H_LU,FT31_H_BE,FT65_A_SO,FT66_A_SG,FT70_A_SO,NC_019551_FT__subsp_holarctica_FSC200;SB50=0.031;SB65=0.15;TYPE=SNP(transition)	DP:AO	61:6
NC_009749_FT__subsp_holarctica_FTNF00200	116614	.	T	G	.	.	NS=1;RF=0.902;VF=0.098;SB=1.000;VARSEQ=FT29_H_LU,FT31_H_BE,FT65_A_SO,FT66_A_SG,FT70_A_SO,NC_019551_FT__subsp_holarctica_FSC200;SB50=0.031;SB65=0.15;TYPE=SNP(transversion)	DP:AO	61:6
NC_009749_FT__subsp_holarctica_FTNF00200	126890	.	G	A	.	.	NS=1;RF=0.967;VF=0.033;SB=1.000;VARSEQ=FT27_H_SG,FT28_H_SG;SB50=0.50;SB65=0.85;TYPE=SNP(transition)	DP:AO	61:2
NC_009749_FT__subsp_holarctica_FTNF00200	132027	.	GTTGCCAGGTTTATCAATA	G	.	.	NS=1;VF=0.689;SB=1.000;VARSEQ=FT10_A_JU,FT11_A_JU,FT13_A_BS,FT14_A_BS,FT16_A_BE,FT17_H_LU,FT18_H_NW,FT19_H_BE,FT20_H_JU,FT22_H_LU,FT24_H_ZH,FT25_H_BE,FT26_H_VD,FT27_H_SG,FT28_H_SG,FT29_H_LU,FT30_H_SG,FT31_H_BE,FT32_H_LU,FT33_H_BL,FT37_T_ZH,FT38_T_ZH,FT39_T_ZH,FT40_T_ZH,FT41_T_BL,FT42_T_ZH,FT43_T_ZH,FT44_T_ZH,FT45_T_ZH,FT46_T_ZH,FT47_T_ZH,FT52_T_LU,FT53_T_LU,FT54_T_LU,FT57_A_BE,FT59_A_FR,FT5_H_AG,…	DP:AO	61:42
NC_009749_FT__subsp_holarctica_FTNF00200	132466	.	C	T	.	.	NS=1;RF=0.902;VF=0.098;SB=1.000;VARSEQ=FT29_H_LU,FT31_H_BE,FT65_A_SO,FT66_A_SG,FT70_A_SO,NC_019551_FT__subsp_holarctica_FSC200;SB50=0.031;SB65=0.15;TYPE=SNP(transition)	DP:AO	61:6
NC_009749_FT__subsp_holarctica_FTNF00200	132586	.	C	A	.	.	NS=1;RF=0.902;VF=0.098;SB=1.000;VARSEQ=FT29_H_LU,FT31_H_BE,FT65_A_SO,FT66_A_SG,FT70_A_SO,NC_019551_FT__subsp_holarctica_FSC200;SB50=0.031;SB65=0.15;TYPE=SNP(transversion)	DP:AO	61:6
NC_009749_FT__subsp_holarctica_FTNF00200	133026	.	G	T	.	.	NS=1;RF=0.902;VF=0.098;SB=1.000;VARSEQ=FT29_H_LU,FT31_H_BE,FT65_A_SO,FT66_A_SG,FT70_A_SO,NC_019551_FT__subsp_holarctica_FSC200;SB50=0.031;SB65=0.15;TYPE=SNP(transversion)	DP:AO	61:6
NC_009749_FT__subsp_holarctica_FTNF00200	134914	.	G	A	.	.	NS=1;RF=0.902;VF=0.098;SB=1.000;VARSEQ=FT29_H_LU,FT31_H_BE,FT65_A_SO,FT66_A_SG,FT70_A_SO,NC_019551_FT__subsp_holarctica_FSC200;SB50=0.031;SB65=0.15;TYPE=SNP(transition)	DP:AO	61:6
NC_009749_FT__subsp_holarctica_FTNF00200	135322	.	G	T	.	.	NS=1;RF=0.902;VF=0.098;SB=1.000;VARSEQ=FT29_H_LU,FT31_H_BE,FT65_A_SO,FT66_A_SG,FT70_A_SO,NC_019551_FT__subsp_holarctica_FSC200;SB50=0.031;SB65=0.15;TYPE=SNP(transversion)	DP:AO	61:6
NC_009749_FT__subsp_holarctica_FTNF00200	136451	.	C	A	.	.	NS=1;RF=0.902;VF=0.098;SB=1.000;VARSEQ=FT29_H_LU,FT31_H_BE,FT65_A_SO,FT66_A_SG,FT70_A_SO,NC_019551_FT__subsp_holarctica_FSC200;SB50=0.031;SB65=0.15;TYPE=SNP(transversion)	DP:AO	61:6
NC_009749_FT__subsp_holarctica_FTNF00200	140464	.	A	C	.	.	NS=1;RF=0.902;VF=0.098;SB=1.000;VARSEQ=FT29_H_LU,FT31_H_BE,FT65_A_SO,FT66_A_SG,FT70_A_SO,NC_019551_FT__subsp_holarctica_FSC200;SB50=0.031;SB65=0.15;TYPE=SNP(transversion)	DP:AO	61:6
NC_009749_FT__subsp_holarctica_FTNF00200	142269	.	A	G	.	.	NS=1;RF=0.984;VF=0.016;SB=1.000;VARSEQ=NC_019551_FT__subsp_holarctica_FSC200;SB50=1.0;SB65=1.0;TYPE=SNP(transition)	DP:AO	61:1
NC_009749_FT__subsp_holarctica_FTNF00200	142419	.	TAGACAAATAAACAATCTAGCTGGATATTTGCTTGTACCTTATTTATTATGGATAAGCTTTGCATGGATACTTAATTTCAGTTAC	G	.	.	NS=1;VF=0.098;SB=1.000;VARSEQ=FT29_H_LU,FT31_H_BE,FT65_A_SO,FT66_A_SG,FT70_A_SO,NC_019551_FT__subsp_holarctica_FSC200;SB50=0.031;SB65=0.15;TYPE=Deletion	DP:AO	61:6
NC_009749_FT__subsp_holarctica_FTNF00200	142506	.	AGTAC	CACTG	.	.	NS=1;VF=0.098;SB=1.000;VARSEQ=FT29_H_LU,FT31_H_BE,FT65_A_SO,FT66_A_SG,FT70_A_SO,NC_019551_FT__subsp_holarctica_FSC200;SB50=0.031;SB65=0.15;TYPE=Substitution	DP:AO	61:6
NC_009749_FT__subsp_holarctica_FTNF00200	142512	.	T	G	.	.	NS=1;RF=0.902;VF=0.098;SB=1.000;VARSEQ=FT29_H_LU,FT31_H_BE,FT65_A_SO,FT66_A_SG,FT70_A_SO,NC_019551_FT__subsp_holarctica_FSC200;SB50=0.031;SB65=0.15;TYPE=SNP(transversion)	DP:AO	61:6
NC_009749_FT__subsp_holarctica_FTNF00200	142514	.	AT	CC	.	.	NS=1;VF=0.098;SB=1.000;VARSEQ=FT29_H_LU,FT31_H_BE,FT65_A_SO,FT66_A_SG,FT70_A_SO,NC_019551_FT__subsp_holarctica_FSC200;SB50=0.031;SB65=0.15;TYPE=Substitution	DP:AO	61:6
NC_009749_FT__subsp_holarctica_FTNF00200	142517	.	G	A	.	.	NS=1;RF=0.902;VF=0.098;SB=1.000;VARSEQ=FT29_H_LU,FT31_H_BE,FT65_A_SO,FT66_A_SG,FT70_A_SO,NC_019551_FT__subsp_holarctica_FSC200;SB50=0.031;SB65=0.15;TYPE=SNP(transition)	DP:AO	61:6
NC_009749_FT__subsp_holarctica_FTNF00200	144846	.	AATGAAAGAGGCTAATAAGCTTAAAGTGTTTATGATTATATTCTTCTCAGCAATGGGTGGAATGTTGTACGGATATGATATAGGTATAATAGGTGGCGCTTTACCTTTTATAAAATCTGAATTGGGTATGACTGCAGCACAGGAATCATTCTTAGGGGGCTCTGTTTTATTTGGTGGAGCTTTTGCAATTCTTATAGGTGGAGTACTAGCAGATATTTTTGGTAGAAAAAATATGATCACAGCATCTGGATTGATATTTACAATATCAGTTTTTATGATTTATTCTGTTGAAAGTTATAATTTTCTACTATTCTCAAGATTAATTCAAGGTGTAGCTGTTGGTTTTATATCTATAACAGTTCCATTATATTTAACAGAATCTGTGCCTAGTATGATTCG…	A	.	.	NS=1;VF=0.016;SB=1.000;VARSEQ=NC_019537_FT__subsp_holarctica_F92;SB50=1.0;SB65=1.0;TYPE=Deletion	DP:AO	61:1
NC_009749_FT__subsp_holarctica_FTNF00200	158686	.	A	C	.	.	NS=1;RF=0.902;VF=0.098;SB=1.000;VARSEQ=FT29_H_LU,FT31_H_BE,FT65_A_SO,FT66_A_SG,FT70_A_SO,NC_019551_FT__subsp_holarctica_FSC200;SB50=0.031;SB65=0.15;TYPE=SNP(transversion)	DP:AO	61:6
NC_009749_FT__subsp_holarctica_FTNF00200	159110	.	G	A	.	.	NS=1;RF=0.902;VF=0.098;SB=1.000;VARSEQ=FT29_H_LU,FT31_H_BE,FT65_A_SO,FT66_A_SG,FT70_A_SO,NC_019551_FT__subsp_holarctica_FSC200;SB50=0.031;SB65=0.15;TYPE=SNP(transition)	DP:AO	61:6
NC_009749_FT__subsp_holarctica_FTNF00200	165591	.	T	C	.	.	NS=1;RF=0.902;VF=0.098;SB=1.000;VARSEQ=FT29_H_LU,FT31_H_BE,FT65_A_SO,FT66_A_SG,FT70_A_SO,NC_019551_FT__subsp_holarctica_FSC200;SB50=0.031;SB65=0.15;TYPE=SNP(transition)	DP:AO	61:6
NC_009749_FT__subsp_holarctica_FTNF00200	166264	.	T	G	.	.	NS=1;RF=0.902;VF=0.098;SB=1.000;VARSEQ=FT29_H_LU,FT31_H_BE,FT65_A_SO,FT66_A_SG,FT70_A_SO,NC_019551_FT__subsp_holarctica_FSC200;SB50=0.031;SB65=0.15;TYPE=SNP(transversion)	DP:AO	61:6
NC_009749_FT__subsp_holarctica_FTNF00200	173129	.	T	C	.	.	NS=1;RF=0.902;VF=0.098;SB=1.000;VARSEQ=FT29_H_LU,FT31_H_BE,FT65_A_SO,FT66_A_SG,FT70_A_SO,NC_019551_FT__subsp_holarctica_FSC200;SB50=0.031;SB65=0.15;TYPE=SNP(transition)	DP:AO	61:6
NC_009749_FT__subsp_holarctica_FTNF00200	173622	.	ATTGACACAATTAAATATCGATTATGTAATTTGTGGTTATGAAGACTCTGTAGCAATAGCTGATTATCTTATGCAGCAAATTACAAATTACTCAAATGATATAGCTACCTCAGAATATAGGAATAATAAATACCTGATGCACCAAGTGCTTAAGGATAACCAGCTAAATCATCTTAAACAAGAAATTATTAATTTTAAAAATATTAAAAGTAGTCATTTTAACTATCCTTGTTTTATAAAGCCA	A	.	.	NS=1;VF=0.016;SB=1.000;VARSEQ=FT30_H_SG;SB50=1.0;SB65=1.0;TYPE=Deletion	DP:AO	61:1
NC_009749_FT__subsp_holarctica_FTNF00200	175429	.	G	A	.	.	NS=1;RF=0.902;VF=0.098;SB=1.000;VARSEQ=FT29_H_LU,FT31_H_BE,FT65_A_SO,FT66_A_SG,FT70_A_SO,NC_019551_FT__subsp_holarctica_FSC200;SB50=0.031;SB65=0.15;TYPE=SNP(transition)	DP:AO	61:6
NC_009749_FT__subsp_holarctica_FTNF00200	176401	.	C	T	.	.	NS=1;RF=0.902;VF=0.098;SB=1.000;VARSEQ=FT29_H_LU,FT31_H_BE,FT65_A_SO,FT66_A_SG,FT70_A_SO,NC_019551_FT__subsp_holarctica_FSC200;SB50=0.031;SB65=0.15;TYPE=SNP(transition)	DP:AO	61:6
NC_009749_FT__subsp_holarctica_FTNF00200	178686	.	C	T	.	.	NS=1;RF=0.984;VF=0.016;SB=1.000;VARSEQ=FT56_A_AG;SB50=1.0;SB65=1.0;TYPE=SNP(transition)	DP:AO	61:1
NC_009749_FT__subsp_holarctica_FTNF00200	179079	.	A	AATG	.	.	NS=1;VF=0.951;SB=1.000;VARSEQ=FT10_A_JU,FT11_A_JU,FT13_A_BS,FT14_A_BS,FT16_A_BE,FT17_H_LU,FT18_H_NW,FT19_H_BE,FT20_H_JU,FT22_H_LU,FT24_H_ZH,FT25_H_BE,FT26_H_VD,FT27_H_SG,FT28_H_SG,FT29_H_LU,FT30_H_SG,FT31_H_BE,FT32_H_LU,FT33_H_BL,FT36_H_LU,FT37_T_ZH,FT38_T_ZH,FT39_T_ZH,FT40_T_ZH,FT41_T_BL,FT42_T_ZH,FT43_T_ZH,FT44_T_ZH,FT45_T_ZH,FT46_T_ZH,FT47_T_ZH,FT48_H_LU,FT49_H_FR,FT50_H_SG,FT51_H_ZH,FT52_T_LU…	DP:AO	61:58
NC_009749_FT__subsp_holarctica_FTNF00200	182759	.	G	T	.	.	NS=1;RF=0.902;VF=0.098;SB=1.000;VARSEQ=FT29_H_LU,FT31_H_BE,FT65_A_SO,FT66_A_SG,FT70_A_SO,NC_019551_FT__subsp_holarctica_FSC200;SB50=0.031;SB65=0.15;TYPE=SNP(transversion)	DP:AO	61:6
NC_009749_FT__subsp_holarctica_FTNF00200	184610	.	T	C	.	.	NS=1;RF=0.066;VF=0.934;SB=1.000;VARSEQ=FT10_A_JU,FT13_A_BS,FT14_A_BS,FT17_H_LU,FT18_H_NW,FT19_H_BE,FT20_H_JU,FT22_H_LU,FT24_H_ZH,FT25_H_BE,FT26_H_VD,FT27_H_SG,FT28_H_SG,FT29_H_LU,FT30_H_SG,FT31_H_BE,FT32_H_LU,FT33_H_BL,FT36_H_LU,FT37_T_ZH,FT38_T_ZH,FT39_T_ZH,FT40_T_ZH,FT41_T_BL,FT42_T_ZH,FT43_T_ZH,FT44_T_ZH,FT45_T_ZH,FT46_T_ZH,FT47_T_ZH,FT48_H_LU,FT49_H_FR,FT51_H_ZH,FT52_T_LU,FT53_T_LU,FT54_T_LU,…	DP:AO	61:57
NC_009749_FT__subsp_holarctica_FTNF00200	188170	.	A	T	.	.	NS=1;RF=0.902;VF=0.098;SB=1.000;VARSEQ=FT29_H_LU,FT31_H_BE,FT65_A_SO,FT66_A_SG,FT70_A_SO,NC_019551_FT__subsp_holarctica_FSC200;SB50=0.031;SB65=0.15;TYPE=SNP(transversion)	DP:AO	61:6
NC_009749_FT__subsp_holarctica_FTNF00200	188172	.	AAGTTAG	A	.	.	NS=1;VF=0.098;SB=1.000;VARSEQ=FT29_H_LU,FT31_H_BE,FT65_A_SO,FT66_A_SG,FT70_A_SO,NC_019551_FT__subsp_holarctica_FSC200;SB50=0.031;SB65=0.15;TYPE=Deletion	DP:AO	61:6
NC_009749_FT__subsp_holarctica_FTNF00200	190284	.	A	C	.	.	NS=1;RF=0.984;VF=0.016;SB=1.000;VARSEQ=FT67_A_GE;SB50=1.0;SB65=1.0;TYPE=SNP(transversion)	DP:AO	61:1
NC_009749_FT__subsp_holarctica_FTNF00200	190290	.	C	T	.	.	NS=1;RF=0.984;VF=0.016;SB=1.000;VARSEQ=FT29_H_LU;SB50=1.0;SB65=1.0;TYPE=SNP(transition)	DP:AO	61:1
NC_009749_FT__subsp_holarctica_FTNF00200	190533	.	A	ATTGGATAGTGATTACGACTTAGTAATACGTATGGGCAATCTGGTAGATTCTAACCTTATAGTTTCGCCTTTACGTACTGTTGCTACCAAATATGTTGCTAGTCATGATTTTATTCAAAAGCATGGGCAAGTAACCAATCCTCGTCAGCTCGAAAACTTACCACTAATTTATGGTAGTGTCAAACGGTGGTCATTAATCTCAAATAAAGATAAATATACTCTACATATTCATAATAATGGCATTCATGTCACCAGTGGTAGAGTT	.	.	NS=1;VF=0.098;SB=1.000;VARSEQ=FT29_H_LU,FT31_H_BE,FT65_A_SO,FT66_A_SG,FT70_A_SO,NC_019551_FT__subsp_holarctica_FSC200;SB50=0.031;SB65=0.15;TYPE=Insertion	DP:AO	61:6
NC_009749_FT__subsp_holarctica_FTNF00200	191846	.	C	T	.	.	NS=1;RF=0.902;VF=0.098;SB=1.000;VARSEQ=FT29_H_LU,FT31_H_BE,FT65_A_SO,FT66_A_SG,FT70_A_SO,NC_019551_FT__subsp_holarctica_FSC200;SB50=0.031;SB65=0.15;TYPE=SNP(transition)	DP:AO	61:6
NC_009749_FT__subsp_holarctica_FTNF00200	199693	.	G	A	.	.	NS=1;RF=0.902;VF=0.098;SB=1.000;VARSEQ=FT29_H_LU,FT31_H_BE,FT65_A_SO,FT66_A_SG,FT70_A_SO,NC_019551_FT__subsp_holarctica_FSC200;SB50=0.031;SB65=0.15;TYPE=SNP(transition)	DP:AO	61:6
NC_009749_FT__subsp_holarctica_FTNF00200	201823	.	T	C	.	.	NS=1;RF=0.902;VF=0.098;SB=1.000;VARSEQ=FT29_H_LU,FT31_H_BE,FT65_A_SO,FT66_A_SG,FT70_A_SO,NC_019551_FT__subsp_holarctica_FSC200;SB50=0.031;SB65=0.15;TYPE=SNP(transition)	DP:AO	61:6
NC_009749_FT__subsp_holarctica_FTNF00200	203808	.	A	AATGATATATATACTATTTTTTAGA	.	.	NS=1;VF=0.967;SB=1.000;VARSEQ=FT10_A_JU,FT11_A_JU,FT13_A_BS,FT14_A_BS,FT16_A_BE,FT17_H_LU,FT18_H_NW,FT19_H_BE,FT20_H_JU,FT22_H_LU,FT24_H_ZH,FT25_H_BE,FT26_H_VD,FT27_H_SG,FT28_H_SG,FT29_H_LU,FT30_H_SG,FT31_H_BE,FT32_H_LU,FT33_H_BL,FT36_H_LU,FT37_T_ZH,FT38_T_ZH,FT39_T_ZH,FT40_T_ZH,FT41_T_BL,FT42_T_ZH,FT43_T_ZH,FT44_T_ZH,FT45_T_ZH,FT46_T_ZH,FT47_T_ZH,FT48_H_LU,FT49_H_FR,FT50_H_SG,FT51_H_ZH,FT52_T_LU…	DP:AO	61:59
NC_009749_FT__subsp_holarctica_FTNF00200	204490	.	A	G	.	.	NS=1;RF=0.902;VF=0.098;SB=1.000;VARSEQ=FT29_H_LU,FT31_H_BE,FT65_A_SO,FT66_A_SG,FT70_A_SO,NC_019551_FT__subsp_holarctica_FSC200;SB50=0.031;SB65=0.15;TYPE=SNP(transition)	DP:AO	61:6
NC_009749_FT__subsp_holarctica_FTNF00200	206139	.	GTTGTGCTCCAATGTATCTGCCAATAAAGATTCTAATGGTGTTAATGAGGGTCCATGTATATTAATTTTTGGT	G	.	.	NS=1;VF=0.869;SB=1.000;VARSEQ=FT10_A_JU,FT11_A_JU,FT13_A_BS,FT14_A_BS,FT16_A_BE,FT17_H_LU,FT18_H_NW,FT19_H_BE,FT20_H_JU,FT22_H_LU,FT24_H_ZH,FT25_H_BE,FT26_H_VD,FT27_H_SG,FT28_H_SG,FT29_H_LU,FT30_H_SG,FT31_H_BE,FT32_H_LU,FT33_H_BL,FT36_H_LU,FT37_T_ZH,FT38_T_ZH,FT39_T_ZH,FT40_T_ZH,FT41_T_BL,FT42_T_ZH,FT43_T_ZH,FT44_T_ZH,FT45_T_ZH,FT46_T_ZH,FT47_T_ZH,FT48_H_LU,FT49_H_FR,FT50_H_SG,FT51_H_ZH,FT52_T_LU…	DP:AO	61:53
NC_009749_FT__subsp_holarctica_FTNF00200	206211	.	TATGGTTAATGGTGATGAATTTAACAGTATC	T	.	.	NS=1;VF=0.016;SB=1.000;VARSEQ=FT17_H_LU;SB50=1.0;SB65=1.0;TYPE=Deletion	DP:AO	61:1
NC_009749_FT__subsp_holarctica_FTNF00200	206242	.	A	G	.	.	NS=1;RF=0.885;VF=0.098;SB=1.000;VARSEQ=FT29_H_LU,FT31_H_BE,FT65_A_SO,FT66_A_SG,FT70_A_SO,NC_019551_FT__subsp_holarctica_FSC200;SB50=0.031;SB65=0.15;TYPE=SNP(transition)	DP:AO	61:6
NC_009749_FT__subsp_holarctica_FTNF00200	206241	.	CA	C	.	.	NS=1;VF=0.016;SB=1.000;VARSEQ=FT17_H_LU;SB50=1.0;SB65=1.0;TYPE=Deletion(tandemrepeat)	DP:AO	61:1
NC_009749_FT__subsp_holarctica_FTNF00200	206242	.	AAAATTATCAACTCTCTTTTAGAAAAAACCAATCTTAAACAGTTAAATGGTACAATCGTAGCTATTCCGGTACTAAATGTTTTTGGTTTAGTCCATAGTATCAAGCATAACCCTACCCTAGAACAAGCTTTTCCAGGGGATGAGAATGGCTCATATATGCACCGTTATGCTTATAGAATAACCCAAGAGATTATAAAAAAAGCAAACTATTCTATCCAAATTAAAACAGGAGCTATAAATCACGAGATACTTCCACAAGTATACTTCAATGGTGAAGATGAAGAGTCTATAAAAATGGCCAGAGCTTTTCAAGCACCTGTAATTACCGCGGTAAAT	A	.	.	NS=1;VF=0.016;SB=1.000;VARSEQ=FT17_H_LU;SB50=1.0;SB65=1.0;TYPE=Deletion	DP:AO	61:1
NC_009749_FT__subsp_holarctica_FTNF00200	208695	.	A	G	.	.	NS=1;RF=0.902;VF=0.098;SB=1.000;VARSEQ=FT29_H_LU,FT31_H_BE,FT65_A_SO,FT66_A_SG,FT70_A_SO,NC_019551_FT__subsp_holarctica_FSC200;SB50=0.031;SB65=0.15;TYPE=SNP(transition)	DP:AO	61:6
NC_009749_FT__subsp_holarctica_FTNF00200	209266	.	A	G	.	.	NS=1;RF=0.902;VF=0.098;SB=1.000;VARSEQ=FT29_H_LU,FT31_H_BE,FT65_A_SO,FT66_A_SG,FT70_A_SO,NC_019551_FT__subsp_holarctica_FSC200;SB50=0.031;SB65=0.15;TYPE=SNP(transition)	DP:AO	61:6
NC_009749_FT__subsp_holarctica_FTNF00200	210830	.	T	C	.	.	NS=1;RF=0.902;VF=0.098;SB=1.000;VARSEQ=FT29_H_LU,FT31_H_BE,FT65_A_SO,FT66_A_SG,FT70_A_SO,NC_019551_FT__subsp_holarctica_FSC200;SB50=0.031;SB65=0.15;TYPE=SNP(transition)	DP:AO	61:6
NC_009749_FT__subsp_holarctica_FTNF00200	212331	.	GATGGTATCAAAAATATATAGCGATAATCCAGTACATGCAAAAAGTGGTATGACAATGTTTTATATATCTATTAATTTGGGTAGCTTACTAGCCTATTTAGTAGCTCCTTCATTAATTGGATATCAATTTGGTGCTTTAGCAGTGTTAAGTGTAGTTTTTATTG	G	.	.	NS=1;VF=0.016;SB=1.000;VARSEQ=FT8_H_AG;SB50=1.0;SB65=1.0;TYPE=Deletion	DP:AO	61:1
NC_009749_FT__subsp_holarctica_FTNF00200	212495	.	G	T	.	.	NS=1;RF=0.967;VF=0.016;SB=1.000;VARSEQ=NC_019551_FT__subsp_holarctica_FSC200;SB50=1.0;SB65=1.0;TYPE=SNP(transversion)	DP:AO	61:1
NC_009749_FT__subsp_holarctica_FTNF00200	212494	.	GG	G	.	.	NS=1;VF=0.016;SB=1.000;VARSEQ=FT8_H_AG;SB50=1.0;SB65=1.0;TYPE=Deletion	DP:AO	61:1
NC_009749_FT__subsp_holarctica_FTNF00200	212495	.	GTAAATTATTAGCAATAATAAATTTTTCGTATAGATATAAGATTTATGAAAACGTTGTTGATGAAATTGATAAAAAGCCAATGACAAGTATAGCTAAGAAAGTTGTTTTAGGATATCTAGCTATAGTATATGTTTTTATAGTAATTTGTTATCACTATCCAGACTATGCAAATGTAGTTGTGGCAGTTATTAGTATGTTTTGTTTGCTATTATTTTTATTAAGAACAATATTTTTCTTAAAAGATGATGTACGTATTAAGCAAATAGTTGGTTTGATATTAATAGTCGTAGCTGTAGTATTTTTTGTTATTTACAATCAAATGGAATCTACTCTTGTCATGGCAGCAAAGAATAATTCAGATCTTTTAATGTTTGGTTTTAAAGTTAATGCTGCGAGCT…	G	.	.	NS=1;VF=0.016;SB=1.000;VARSEQ=FT8_H_AG;SB50=1.0;SB65=1.0;TYPE=Deletion	DP:AO	61:1
NC_009749_FT__subsp_holarctica_FTNF00200	213188	.	G	A	.	.	NS=1;RF=0.902;VF=0.098;SB=1.000;VARSEQ=FT29_H_LU,FT31_H_BE,FT65_A_SO,FT66_A_SG,FT70_A_SO,NC_019551_FT__subsp_holarctica_FSC200;SB50=0.031;SB65=0.15;TYPE=SNP(transition)	DP:AO	61:6
NC_009749_FT__subsp_holarctica_FTNF00200	213411	.	AATGCAAAAAAATTATAATACTCTATCCGCACCTTTCTGGATTGTCTGGGGTATAGAGTTCTGGGAAAGGTTTGGATTTTATGGCTTTCAAGCAATTATCGCGCTGTATTTTACACAGAAACTTGGGCTAAGTGAAAGAGAAACTATTTATCTG	A	.	.	NS=1;VF=0.016;SB=1.000;VARSEQ=NC_019537_FT__subsp_holarctica_F92;SB50=1.0;SB65=1.0;TYPE=Deletion	DP:AO	61:1
NC_009749_FT__subsp_holarctica_FTNF00200	216457	.	G	C	.	.	NS=1;RF=0.902;VF=0.098;SB=1.000;VARSEQ=FT29_H_LU,FT31_H_BE,FT65_A_SO,FT66_A_SG,FT70_A_SO,NC_019551_FT__subsp_holarctica_FSC200;SB50=0.031;SB65=0.15;TYPE=SNP(transversion)	DP:AO	61:6
NC_009749_FT__subsp_holarctica_FTNF00200	219081	.	C	T	.	.	NS=1;RF=0.984;VF=0.016;SB=1.000;VARSEQ=FT32_H_LU;SB50=1.0;SB65=1.0;TYPE=SNP(transition)	DP:AO	61:1
NC_009749_FT__subsp_holarctica_FTNF00200	219543	.	A	G	.	.	NS=1;RF=0.902;VF=0.098;SB=1.000;VARSEQ=FT29_H_LU,FT31_H_BE,FT65_A_SO,FT66_A_SG,FT70_A_SO,NC_019551_FT__subsp_holarctica_FSC200;SB50=0.031;SB65=0.15;TYPE=SNP(transition)	DP:AO	61:6
NC_009749_FT__subsp_holarctica_FTNF00200	219963	.	GTTGGGTTATAAAAAGGCAGTGATTTATGGTGCTGTACTT	G	.	.	NS=1;VF=0.836;SB=1.000;VARSEQ=FT11_A_JU,FT13_A_BS,FT14_A_BS,FT16_A_BE,FT17_H_LU,FT18_H_NW,FT19_H_BE,FT20_H_JU,FT22_H_LU,FT24_H_ZH,FT25_H_BE,FT26_H_VD,FT28_H_SG,FT30_H_SG,FT32_H_LU,FT36_H_LU,FT38_T_ZH,FT39_T_ZH,FT40_T_ZH,FT41_T_BL,FT42_T_ZH,FT43_T_ZH,FT44_T_ZH,FT45_T_ZH,FT46_T_ZH,FT47_T_ZH,FT48_H_LU,FT49_H_FR,FT50_H_SG,FT51_H_ZH,FT52_T_LU,FT53_T_LU,FT54_T_LU,FT55_A_ZH,FT56_A_AG,FT57_A_BE,FT58_A_SO…	DP:AO	61:51
NC_009749_FT__subsp_holarctica_FTNF00200	221082	.	CT	GC	.	.	NS=1;VF=0.016;SB=1.000;VARSEQ=FT29_H_LU;SB50=1.0;SB65=1.0;TYPE=Substitution	DP:AO	61:1
NC_009749_FT__subsp_holarctica_FTNF00200	221085	.	TAGTTTAGCAGCTTTTGGTATGGCACTTGGATTGATATGTTTTGAGTCTGGTAAAAAACACTTCCCTAAAAGTTGTGATGAGCCTAATTTTGAGATTATGAAAAAGAATCTATTCTTAGGCTTAAATGTT	T	.	.	NS=1;VF=0.016;SB=1.000;VARSEQ=FT29_H_LU;SB50=1.0;SB65=1.0;TYPE=Deletion	DP:AO	61:1
NC_009749_FT__subsp_holarctica_FTNF00200	221425	.	A	G	.	.	NS=1;RF=0.902;VF=0.098;SB=1.000;VARSEQ=FT29_H_LU,FT31_H_BE,FT65_A_SO,FT66_A_SG,FT70_A_SO,NC_019551_FT__subsp_holarctica_FSC200;SB50=0.031;SB65=0.15;TYPE=SNP(transition)	DP:AO	61:6
NC_009749_FT__subsp_holarctica_FTNF00200	221549	.	GT	G	.	.	NS=1;VF=0.016;SB=1.000;VARSEQ=NC_019537_FT__subsp_holarctica_F92;SB50=1.0;SB65=1.0;TYPE=Deletion	DP:AO	61:1
NC_009749_FT__subsp_holarctica_FTNF00200	221581	.	ATGTTAACTCAACTCTTTAAAACAGAAGATCATAATCGTAGAATTGCATTTTCTATAAACTATAGCTGTATGAATATAGGTTTTGTCGGTAGCTTTATCTTAGCTGGAGTAATACAGAGCTATGGTGCTTATACTATCGCATTTTATACAGCTGCTGGATGCTTAGCACTGACAGTAATTTTACATCTACTAAATTTTAAAAACGTTGAGGATAAAGATACATTTTTCCATAATCAGTTTTCAAAGTCTAATGCTCGTTTTTTAGTAGCTCCAGGAATAATCTTAGTATGCTTTTTATTTTCAATATTTCTAATTAGACATGCGGAATTTGGTAGCAATCTTGTTATATACGTATTTATCTTAGTATTTATATATTTAGCTTTTATCGCTTTAAAACAA…	A	.	.	NS=1;VF=0.016;SB=1.000;VARSEQ=NC_019537_FT__subsp_holarctica_F92;SB50=1.0;SB65=1.0;TYPE=Deletion	DP:AO	61:1
NC_009749_FT__subsp_holarctica_FTNF00200	222354	.	AATGGGCTTTAAAATTGCAGATATAGAAATCGAAAATAATGTTGTACTTGCACCAATGGCGGGTTTCTGTGATAGTGCATTTCGTACTATATGCAAAGAGTATGGGGCTGGTATGATATATATGGAGATGGTTAGTAATAAAGCCGTAGTAGAGCGTAATTGGGAAACCATGGAAATGCTCTATATGGAAAATAGTGAAAAGCCACTTGGTATACAGATATTTGGTACAGATATTGATAGTTTTGTTGGTGCGACAAAATATATCGCAGAGAATACGGAGTGTGATTTTTTAGATATAAATATAGGTTGTCCTATGCCAAAAGTTGCTAAGAAGTTACAAGCTGGAGCGGCACTTCTAAAAGATGTTAATAGAATCCATGAGATACTAACAGCTGTAGT…	A	.	.	NS=1;VF=0.016;SB=1.000;VARSEQ=FT7_H_AG;SB50=1.0;SB65=1.0;TYPE=Deletion	DP:AO	61:1
NC_009749_FT__subsp_holarctica_FTNF00200	227438	.	A	AT	.	.	NS=1;VF=0.016;SB=1.000;VARSEQ=NC_019537_FT__subsp_holarctica_F92;SB50=1.0;SB65=1.0;TYPE=Insertion(tandemrepeat)	DP:AO	61:1
NC_009749_FT__subsp_holarctica_FTNF00200	227477	.	AGAAGTATCATGCTACAGTTATAGATATGCGTTTTGTCAAACCACTTGATAAAATTATGCTTGATAAAGTATCTCAAACTCACGAGATAATATTAACTTTAGAAGAGAATTGTATAGCTGGGGGCGCAGGTTCTGCTGTTAATGAATATTTTGTAGCTAAAGATCTTAGCAATAAAATAATAGTTAGAAATTTTGGACTTCAAGATAAATTTCTCAATCATGGTACAAAAGATTTATTATTAGCTCAAAGTAAGCTTTGTGTTGAAAATATATCTAAAGAGTTAGATAAACTAATTTAA	A	.	.	NS=1;VF=0.016;SB=1.000;VARSEQ=NC_019537_FT__subsp_holarctica_F92;SB50=1.0;SB65=1.0;TYPE=Deletion	DP:AO	61:1
NC_009749_FT__subsp_holarctica_FTNF00200	228517	.	A	G	.	.	NS=1;RF=0.902;VF=0.098;SB=1.000;VARSEQ=FT29_H_LU,FT31_H_BE,FT65_A_SO,FT66_A_SG,FT70_A_SO,NC_019551_FT__subsp_holarctica_FSC200;SB50=0.031;SB65=0.15;TYPE=SNP(transition)	DP:AO	61:6
NC_009749_FT__subsp_holarctica_FTNF00200	230813	.	C	A	.	.	NS=1;RF=0.984;VF=0.016;SB=1.000;VARSEQ=FT60_A_JU;SB50=1.0;SB65=1.0;TYPE=SNP(transversion)	DP:AO	61:1
NC_009749_FT__subsp_holarctica_FTNF00200	232276	.	G	T	.	.	NS=1;RF=0.902;VF=0.098;SB=1.000;VARSEQ=FT29_H_LU,FT31_H_BE,FT65_A_SO,FT66_A_SG,FT70_A_SO,NC_019551_FT__subsp_holarctica_FSC200;SB50=0.031;SB65=0.15;TYPE=SNP(transversion)	DP:AO	61:6
NC_009749_FT__subsp_holarctica_FTNF00200	232331	.	C	T	.	.	NS=1;RF=0.984;VF=0.016;SB=1.000;VARSEQ=FT66_A_SG;SB50=1.0;SB65=1.0;TYPE=SNP(transition)	DP:AO	61:1
NC_009749_FT__subsp_holarctica_FTNF00200	233616	.	T	C	.	.	NS=1;RF=0.984;VF=0.016;SB=1.000;VARSEQ=FT26_H_VD;SB50=1.0;SB65=1.0;TYPE=SNP(transition)	DP:AO	61:1
NC_009749_FT__subsp_holarctica_FTNF00200	234322	.	C	A	.	.	NS=1;RF=0.902;VF=0.098;SB=1.000;VARSEQ=FT29_H_LU,FT31_H_BE,FT65_A_SO,FT66_A_SG,FT70_A_SO,NC_019551_FT__subsp_holarctica_FSC200;SB50=0.031;SB65=0.15;TYPE=SNP(transversion)	DP:AO	61:6
NC_009749_FT__subsp_holarctica_FTNF00200	235114	.	T	G	.	.	NS=1;RF=0.902;VF=0.098;SB=1.000;VARSEQ=FT29_H_LU,FT31_H_BE,FT65_A_SO,FT66_A_SG,FT70_A_SO,NC_019551_FT__subsp_holarctica_FSC200;SB50=0.031;SB65=0.15;TYPE=SNP(transversion)	DP:AO	61:6
NC_009749_FT__subsp_holarctica_FTNF00200	236880	.	C	T	.	.	NS=1;RF=0.902;VF=0.098;SB=1.000;VARSEQ=FT29_H_LU,FT31_H_BE,FT65_A_SO,FT66_A_SG,FT70_A_SO,NC_019551_FT__subsp_holarctica_FSC200;SB50=0.031;SB65=0.15;TYPE=SNP(transition)	DP:AO	61:6
NC_009749_FT__subsp_holarctica_FTNF00200	237488	.	C	T	.	.	NS=1;RF=0.984;VF=0.016;SB=1.000;VARSEQ=FT54_T_LU;SB50=1.0;SB65=1.0;TYPE=SNP(transition)	DP:AO	61:1
NC_009749_FT__subsp_holarctica_FTNF00200	237707	.	T	C	.	.	NS=1;RF=0.902;VF=0.098;SB=1.000;VARSEQ=FT29_H_LU,FT31_H_BE,FT65_A_SO,FT66_A_SG,FT70_A_SO,NC_019551_FT__subsp_holarctica_FSC200;SB50=0.031;SB65=0.15;TYPE=SNP(transition)	DP:AO	61:6
NC_009749_FT__subsp_holarctica_FTNF00200	238600	.	G	A	.	.	NS=1;RF=0.984;VF=0.016;SB=1.000;VARSEQ=FT29_H_LU;SB50=1.0;SB65=1.0;TYPE=SNP(transition)	DP:AO	61:1
NC_009749_FT__subsp_holarctica_FTNF00200	238894	.	G	A	.	.	NS=1;RF=0.902;VF=0.098;SB=1.000;VARSEQ=FT29_H_LU,FT31_H_BE,FT65_A_SO,FT66_A_SG,FT70_A_SO,NC_019551_FT__subsp_holarctica_FSC200;SB50=0.031;SB65=0.15;TYPE=SNP(transition)	DP:AO	61:6
NC_009749_FT__subsp_holarctica_FTNF00200	242489	.	TAAA	T	.	.	NS=1;VF=0.016;SB=1.000;VARSEQ=NC_019537_FT__subsp_holarctica_F92;SB50=1.0;SB65=1.0;TYPE=Deletion	DP:AO	61:1
NC_009749_FT__subsp_holarctica_FTNF00200	248007	.	AATGATAAAAGTAATGACTTTTAATGCCAATGGTATACGTGCAGCTGCTCGTAAAGGATTTTGGGAGTGGTTTAAAACTCAAGATGTAGATTTTTTGTGTATGCAAGAAACAAAAGCCCAATTTCATCAATTAGAGAAAGACATAGAACACTTCCCTACTGGTTACTATTATGAATTTAAAGATGCTGTAAAAAAAGGTTATAGCGGTACAGCTATCTACGCCAAGAAAAAACCTCTAAAAGTAATCAAAGAGCTTGGATTAGATTGGGCAGATGATGAAGGTCGTTATATTCAATTTGATTATGAAAATTTTAGTATTGCTAGTTTATAT	A	.	.	NS=1;VF=0.033;SB=1.000;VARSEQ=FT39_T_ZH,FT8_H_AG;SB50=0.50;SB65=0.85;TYPE=Deletion	DP:AO	61:2
NC_009749_FT__subsp_holarctica_FTNF00200	248337	.	TTTGCCAAGTGGCTCTAGTGGAGATGTTCGCCAAGAGTATAAGATGCAGTTTCTTAAAAAATACAAAGAAATATTAAAAGAACAAGTTGAATCTGGTAGAGACTTTATAGTTTGTGGTGATTTTAATATT	T	.	.	NS=1;VF=0.016;SB=1.000;VARSEQ=FT8_H_AG;SB50=1.0;SB65=1.0;TYPE=Deletion	DP:AO	61:1
NC_009749_FT__subsp_holarctica_FTNF00200	249325	.	G	A	.	.	NS=1;RF=0.984;VF=0.016;SB=1.000;VARSEQ=NC_019551_FT__subsp_holarctica_FSC200;SB50=1.0;SB65=1.0;TYPE=SNP(transition)	DP:AO	61:1
NC_009749_FT__subsp_holarctica_FTNF00200	251272	.	A	G	.	.	NS=1;RF=0.902;VF=0.098;SB=1.000;VARSEQ=FT29_H_LU,FT31_H_BE,FT65_A_SO,FT66_A_SG,FT70_A_SO,NC_019551_FT__subsp_holarctica_FSC200;SB50=0.031;SB65=0.15;TYPE=SNP(transition)	DP:AO	61:6
NC_009749_FT__subsp_holarctica_FTNF00200	252802	.	G	A	.	.	NS=1;RF=0.902;VF=0.098;SB=1.000;VARSEQ=FT29_H_LU,FT31_H_BE,FT65_A_SO,FT66_A_SG,FT70_A_SO,NC_019551_FT__subsp_holarctica_FSC200;SB50=0.031;SB65=0.15;TYPE=SNP(transition)	DP:AO	61:6
NC_009749_FT__subsp_holarctica_FTNF00200	254771	.	T	C	.	.	NS=1;RF=0.902;VF=0.098;SB=1.000;VARSEQ=FT29_H_LU,FT31_H_BE,FT65_A_SO,FT66_A_SG,FT70_A_SO,NC_019551_FT__subsp_holarctica_FSC200;SB50=0.031;SB65=0.15;TYPE=SNP(transition)	DP:AO	61:6
NC_009749_FT__subsp_holarctica_FTNF00200	256858	.	G	A	.	.	NS=1;RF=0.902;VF=0.098;SB=1.000;VARSEQ=FT10_A_JU,FT13_A_BS,FT20_H_JU,FT60_A_JU,FT68_A_SO,FT8_H_AG;SB50=0.031;SB65=0.15;TYPE=SNP(transition)	DP:AO	61:6
NC_009749_FT__subsp_holarctica_FTNF00200	257131	.	G	A	.	.	NS=1;RF=0.902;VF=0.098;SB=1.000;VARSEQ=FT29_H_LU,FT31_H_BE,FT65_A_SO,FT66_A_SG,FT70_A_SO,NC_019551_FT__subsp_holarctica_FSC200;SB50=0.031;SB65=0.15;TYPE=SNP(transition)	DP:AO	61:6
NC_009749_FT__subsp_holarctica_FTNF00200	258532	.	G	A	.	.	NS=1;RF=0.984;VF=0.016;SB=1.000;VARSEQ=FT71_A_BS;SB50=1.0;SB65=1.0;TYPE=SNP(transition)	DP:AO	61:1
NC_009749_FT__subsp_holarctica_FTNF00200	261432	.	A	C	.	.	NS=1;RF=0.902;VF=0.098;SB=1.000;VARSEQ=FT29_H_LU,FT31_H_BE,FT65_A_SO,FT66_A_SG,FT70_A_SO,NC_019551_FT__subsp_holarctica_FSC200;SB50=0.031;SB65=0.15;TYPE=SNP(transversion)	DP:AO	61:6
NC_009749_FT__subsp_holarctica_FTNF00200	262855	.	T	C	.	.	NS=1;RF=0.902;VF=0.098;SB=1.000;VARSEQ=FT29_H_LU,FT31_H_BE,FT65_A_SO,FT66_A_SG,FT70_A_SO,NC_019551_FT__subsp_holarctica_FSC200;SB50=0.031;SB65=0.15;TYPE=SNP(transition)	DP:AO	61:6
NC_009749_FT__subsp_holarctica_FTNF00200	263007	.	GATGACAGAGTTAGAGAAAAAGTTTGAAGAAATGCTGATAGCCGTTCGTGATGCGACTATTGATTTCAAACCTGATAATAGCCAAAAGCTAAAACTTTACGCTTTTTATAAACAAGTAAAAGAAGGTGATAATAATACAAAAAAACCTTCTGCTTTGAAAATGGTTGAACGCGCTAAGTGGATGGCTTGGGATGCGATTAAAGGCATGTCAAAAGAAGATGCTATGCGTGGTTATCTAAGGGTTTTTGGCGAGGAGTATCTTCCGGCGGGAGAAAGTGATAATGATAGTCCTAGTAGCACTATCGCAAGTAAATTAGAACCTGTAGAAAGTAAATCACAGCGTAAAGCTATTGATAAAATTGCAGTTCTTGGTGCTGGAACTATGGGAGCACAAATTGC…	G	.	.	NS=1;VF=0.016;SB=1.000;VARSEQ=NC_019537_FT__subsp_holarctica_F92;SB50=1.0;SB65=1.0;TYPE=Deletion	DP:AO	61:1
NC_009749_FT__subsp_holarctica_FTNF00200	264682	.	G	T	.	.	NS=1;RF=0.902;VF=0.098;SB=1.000;VARSEQ=FT29_H_LU,FT31_H_BE,FT65_A_SO,FT66_A_SG,FT70_A_SO,NC_019551_FT__subsp_holarctica_FSC200;SB50=0.031;SB65=0.15;TYPE=SNP(transversion)	DP:AO	61:6
NC_009749_FT__subsp_holarctica_FTNF00200	264981	.	C	T	.	.	NS=1;RF=0.902;VF=0.098;SB=1.000;VARSEQ=FT29_H_LU,FT31_H_BE,FT65_A_SO,FT66_A_SG,FT70_A_SO,NC_019551_FT__subsp_holarctica_FSC200;SB50=0.031;SB65=0.15;TYPE=SNP(transition)	DP:AO	61:6
NC_009749_FT__subsp_holarctica_FTNF00200	272399	.	T	C	.	.	NS=1;RF=0.902;VF=0.098;SB=1.000;VARSEQ=FT29_H_LU,FT31_H_BE,FT65_A_SO,FT66_A_SG,FT70_A_SO,NC_019551_FT__subsp_holarctica_FSC200;SB50=0.031;SB65=0.15;TYPE=SNP(transition)	DP:AO	61:6
NC_009749_FT__subsp_holarctica_FTNF00200	272598	.	GATGGTTACCTTAGATGGTAGAGAAATTTATCATTACAT	G	.	.	NS=1;VF=0.066;SB=1.000;VARSEQ=FT38_T_ZH,FT42_T_ZH,FT45_T_ZH,FT46_T_ZH;SB50=0.13;SB65=0.36;TYPE=Deletion	DP:AO	61:4
NC_009749_FT__subsp_holarctica_FTNF00200	272637	.	G	T	.	.	NS=1;RF=0.836;VF=0.098;SB=1.000;VARSEQ=FT29_H_LU,FT31_H_BE,FT65_A_SO,FT66_A_SG,FT70_A_SO,NC_019551_FT__subsp_holarctica_FSC200;SB50=0.031;SB65=0.15;TYPE=SNP(transversion)	DP:AO	61:6
NC_009749_FT__subsp_holarctica_FTNF00200	272636	.	TG	T	.	.	NS=1;VF=0.066;SB=1.000;VARSEQ=FT38_T_ZH,FT42_T_ZH,FT45_T_ZH,FT46_T_ZH;SB50=0.13;SB65=0.36;TYPE=Deletion(tandemrepeat)	DP:AO	61:4
NC_009749_FT__subsp_holarctica_FTNF00200	272637	.	GGG	G	.	.	NS=1;VF=0.066;SB=1.000;VARSEQ=FT38_T_ZH,FT42_T_ZH,FT45_T_ZH,FT46_T_ZH;SB50=0.13;SB65=0.36;TYPE=Deletion	DP:AO	61:4
NC_009749_FT__subsp_holarctica_FTNF00200	272658	.	C	CTA	.	.	NS=1;VF=0.066;SB=1.000;VARSEQ=FT38_T_ZH,FT42_T_ZH,FT45_T_ZH,FT46_T_ZH;SB50=0.13;SB65=0.36;TYPE=Insertion(tandemrepeat)	DP:AO	61:4
NC_009749_FT__subsp_holarctica_FTNF00200	275199	.	C	T	.	.	NS=1;RF=0.902;VF=0.098;SB=1.000;VARSEQ=FT29_H_LU,FT31_H_BE,FT65_A_SO,FT66_A_SG,FT70_A_SO,NC_019551_FT__subsp_holarctica_FSC200;SB50=0.031;SB65=0.15;TYPE=SNP(transition)	DP:AO	61:6
NC_009749_FT__subsp_holarctica_FTNF00200	275472	.	AATGATTTTAATCGATGGTAAGTCTCTCTCAAAAGACCTTAAAGAGAGATTAGCAACTCAAGTTCAAGAATATAAGCATCATACAGCAATCACCCCAAAACTTGTCGCAATAATTGTTGGTAATGATCCGGCAAGTAAGACATATGTTGCCTCAAAAGAAAAAGCCTGTGCCCAAGTTGGTATAGATTCTCAAGTGATTACACTACCAGAGCATACTACAGAATCAGAACTTTTGGAGCTGATCGATCAGCTAAATAATGACTCTAGTGTTCATGCGATTTTAGTGCAGCTACCATTACCAGCACATATCAACAAAAACAATGTGATATATAGTATAAAACCAGAAAAAGATGTCGATGGTTTTCATCCTACAAATGTTGGTAGACTACAACTTAGAGA…	A	.	.	NS=1;VF=0.016;SB=1.000;VARSEQ=FT8_H_AG;SB50=1.0;SB65=1.0;TYPE=Deletion	DP:AO	61:1
NC_009749_FT__subsp_holarctica_FTNF00200	276097	.	G	A	.	.	NS=1;RF=0.984;VF=0.016;SB=1.000;VARSEQ=FT24_H_ZH;SB50=1.0;SB65=1.0;TYPE=SNP(transition)	DP:AO	61:1
NC_009749_FT__subsp_holarctica_FTNF00200	277633	.	G	A	.	.	NS=1;RF=0.902;VF=0.098;SB=1.000;VARSEQ=FT29_H_LU,FT31_H_BE,FT65_A_SO,FT66_A_SG,FT70_A_SO,NC_019551_FT__subsp_holarctica_FSC200;SB50=0.031;SB65=0.15;TYPE=SNP(transition)	DP:AO	61:6
NC_009749_FT__subsp_holarctica_FTNF00200	287934	.	T	C	.	.	NS=1;RF=0.984;VF=0.016;SB=1.000;VARSEQ=FT22_H_LU;SB50=1.0;SB65=1.0;TYPE=SNP(transition)	DP:AO	61:1
NC_009749_FT__subsp_holarctica_FTNF00200	292243	.	T	C	.	.	NS=1;RF=0.902;VF=0.098;SB=1.000;VARSEQ=FT29_H_LU,FT31_H_BE,FT65_A_SO,FT66_A_SG,FT70_A_SO,NC_019551_FT__subsp_holarctica_FSC200;SB50=0.031;SB65=0.15;TYPE=SNP(transition)	DP:AO	61:6
NC_009749_FT__subsp_holarctica_FTNF00200	292635	.	G	A	.	.	NS=1;RF=0.984;VF=0.016;SB=1.000;VARSEQ=FT71_A_BS;SB50=1.0;SB65=1.0;TYPE=SNP(transition)	DP:AO	61:1
NC_009749_FT__subsp_holarctica_FTNF00200	294105	.	A	C	.	.	NS=1;RF=0.902;VF=0.098;SB=1.000;VARSEQ=FT29_H_LU,FT31_H_BE,FT65_A_SO,FT66_A_SG,FT70_A_SO,NC_019551_FT__subsp_holarctica_FSC200;SB50=0.031;SB65=0.15;TYPE=SNP(transversion)	DP:AO	61:6
NC_009749_FT__subsp_holarctica_FTNF00200	294999	.	C	T	.	.	NS=1;RF=0.902;VF=0.098;SB=1.000;VARSEQ=FT29_H_LU,FT31_H_BE,FT65_A_SO,FT66_A_SG,FT70_A_SO,NC_019551_FT__subsp_holarctica_FSC200;SB50=0.031;SB65=0.15;TYPE=SNP(transition)	DP:AO	61:6
NC_009749_FT__subsp_holarctica_FTNF00200	297620	.	T	C	.	.	NS=1;RF=0.902;VF=0.098;SB=1.000;VARSEQ=FT29_H_LU,FT31_H_BE,FT65_A_SO,FT66_A_SG,FT70_A_SO,NC_019551_FT__subsp_holarctica_FSC200;SB50=0.031;SB65=0.15;TYPE=SNP(transition)	DP:AO	61:6
NC_009749_FT__subsp_holarctica_FTNF00200	298758	.	A	AATGGCATTACATGGTAAAAAAGATACAATTGATAACCTTGATTTTTTTGAACAATCTTTACCAAAGTTTAAACTTCCACTAAATTCACAAGATCCTTTAGAAGTGTATCAAGAAATCAAAGATGAGTTAATGCTAGATGGTAATTCGAAGCAAAATTTAGAGACGTTTTGCCAAACGGAAGTTG	.	.	NS=1;VF=0.098;SB=1.000;VARSEQ=FT29_H_LU,FT31_H_BE,FT65_A_SO,FT66_A_SG,FT70_A_SO,NC_019551_FT__subsp_holarctica_FSC200;SB50=0.031;SB65=0.15;TYPE=Insertion	DP:AO	61:6
NC_009749_FT__subsp_holarctica_FTNF00200	298804	.	T	TGA	.	.	NS=1;VF=0.098;SB=1.000;VARSEQ=FT29_H_LU,FT31_H_BE,FT65_A_SO,FT66_A_SG,FT70_A_SO,NC_019551_FT__subsp_holarctica_FSC200;SB50=0.031;SB65=0.15;TYPE=Insertion	DP:AO	61:6
NC_009749_FT__subsp_holarctica_FTNF00200	299694	.	ATTGATATATCTGAGAGTTCGCGCTAAAGGTTGGCAAATAGCAGCTTACACA	A	.	.	NS=1;VF=0.164;SB=1.000;VARSEQ=FT20_H_JU,FT33_H_BL,FT36_H_LU,FT48_H_LU,FT49_H_FR,FT50_H_SG,FT51_H_ZH,FT65_A_SO,FT66_A_SG,FT70_A_SO;SB50=0.0020;SB65=0.027;TYPE=Deletion	DP:AO	61:10
NC_009749_FT__subsp_holarctica_FTNF00200	300310	.	GTAGTTT	A	.	.	NS=1;VF=0.016;SB=1.000;VARSEQ=NC_019537_FT__subsp_holarctica_F92;SB50=1.0;SB65=1.0;TYPE=Deletion	DP:AO	61:1
NC_009749_FT__subsp_holarctica_FTNF00200	301644	.	T	C	.	.	NS=1;RF=0.902;VF=0.098;SB=1.000;VARSEQ=FT29_H_LU,FT31_H_BE,FT65_A_SO,FT66_A_SG,FT70_A_SO,NC_019551_FT__subsp_holarctica_FSC200;SB50=0.031;SB65=0.15;TYPE=SNP(transition)	DP:AO	61:6
NC_009749_FT__subsp_holarctica_FTNF00200	302922	.	T	C	.	.	NS=1;RF=0.902;VF=0.098;SB=1.000;VARSEQ=FT29_H_LU,FT31_H_BE,FT65_A_SO,FT66_A_SG,FT70_A_SO,NC_019551_FT__subsp_holarctica_FSC200;SB50=0.031;SB65=0.15;TYPE=SNP(transition)	DP:AO	61:6
NC_009749_FT__subsp_holarctica_FTNF00200	303936	.	G	T	.	.	NS=1;RF=0.902;VF=0.098;SB=1.000;VARSEQ=FT29_H_LU,FT31_H_BE,FT65_A_SO,FT66_A_SG,FT70_A_SO,NC_019551_FT__subsp_holarctica_FSC200;SB50=0.031;SB65=0.15;TYPE=SNP(transversion)	DP:AO	61:6
NC_009749_FT__subsp_holarctica_FTNF00200	304259	.	A	C	.	.	NS=1;RF=0.902;VF=0.098;SB=1.000;VARSEQ=FT29_H_LU,FT31_H_BE,FT65_A_SO,FT66_A_SG,FT70_A_SO,NC_019551_FT__subsp_holarctica_FSC200;SB50=0.031;SB65=0.15;TYPE=SNP(transversion)	DP:AO	61:6
NC_009749_FT__subsp_holarctica_FTNF00200	304581	.	A	G	.	.	NS=1;RF=0.902;VF=0.098;SB=1.000;VARSEQ=FT29_H_LU,FT31_H_BE,FT65_A_SO,FT66_A_SG,FT70_A_SO,NC_019551_FT__subsp_holarctica_FSC200;SB50=0.031;SB65=0.15;TYPE=SNP(transition)	DP:AO	61:6
NC_009749_FT__subsp_holarctica_FTNF00200	305184	.	A	G	.	.	NS=1;RF=0.902;VF=0.098;SB=1.000;VARSEQ=FT29_H_LU,FT31_H_BE,FT65_A_SO,FT66_A_SG,FT70_A_SO,NC_019551_FT__subsp_holarctica_FSC200;SB50=0.031;SB65=0.15;TYPE=SNP(transition)	DP:AO	61:6
NC_009749_FT__subsp_holarctica_FTNF00200	305397	.	AATGCAGGTAGGTGTTAATGATAGGTTTGTAGATAAAACTGTAAACTGTGGAAATATAGCTTCTTCAATAGCTCCTTTTGCGGTAAATTCAAAAATAATTAATATCGAAGATGATTTATCATCAGCCACTTTGAAAGTTAAGAATATAAATACTAATGTGATTTTCGAAACAAAAATATGTGTGAAAAACGGTAGCTATTTGCCAGATGGTGATATGTCTATAGATGGAGTCAACAATACTTATTCTCCGCTAGAGTTAAATTTTTTTAATCCAGTCGGTGCAAAGACAGGAAAACTTCTACCTACAGGTAATGTGGTGGATAATATAGATGGAATAGATGTGTCATGTACTGATGTG	A	.	.	NS=1;VF=0.016;SB=1.000;VARSEQ=FT49_H_FR;SB50=1.0;SB65=1.0;TYPE=Deletion	DP:AO	61:1
NC_009749_FT__subsp_holarctica_FTNF00200	305755	.	G	T	.	.	NS=1;RF=0.967;VF=0.016;SB=1.000;VARSEQ=FT30_H_SG;SB50=1.0;SB65=1.0;TYPE=SNP(transversion)	DP:AO	61:1
NC_009749_FT__subsp_holarctica_FTNF00200	305754	.	GG	G	.	.	NS=1;VF=0.016;SB=1.000;VARSEQ=FT49_H_FR;SB50=1.0;SB65=1.0;TYPE=Deletion	DP:AO	61:1
NC_009749_FT__subsp_holarctica_FTNF00200	305755	.	GCAGTTCCTATGATTATTATTGATTCTACTAAATTTGATAAAACAGGGAAGGAGCCAAAAGATCTTCTATATGAAGATAAAGAGCTTTTAAGAAAAATAGAAAAGATAAGAAAAAAAGCATCATATCTT	G	.	.	NS=1;VF=0.016;SB=1.000;VARSEQ=FT49_H_FR;SB50=1.0;SB65=1.0;TYPE=Deletion	DP:AO	61:1
NC_009749_FT__subsp_holarctica_FTNF00200	306252	.	AATGGAAAGCTTTTTAAAAGGTAGTATTTATAGGGGAGGCACTTCTAAAGCTCTTTTATTAAATAAAGAAGATTTATCAAATTATCAATTAAATCATATAGATGATATTGTTATTAGTATT	A	.	.	NS=1;VF=0.098;SB=1.000;VARSEQ=FT29_H_LU,FT31_H_BE,FT65_A_SO,FT66_A_SG,FT70_A_SO,NC_019551_FT__subsp_holarctica_FSC200;SB50=0.031;SB65=0.15;TYPE=Deletion	DP:AO	61:6
NC_009749_FT__subsp_holarctica_FTNF00200	306400	.	G	A	.	.	NS=1;RF=0.984;VF=0.016;SB=1.000;VARSEQ=FT59_A_FR;SB50=1.0;SB65=1.0;TYPE=SNP(transition)	DP:AO	61:1
NC_009749_FT__subsp_holarctica_FTNF00200	309772	.	G	A	.	.	NS=1;RF=0.984;VF=0.016;SB=1.000;VARSEQ=FT71_A_BS;SB50=1.0;SB65=1.0;TYPE=SNP(transition)	DP:AO	61:1
NC_009749_FT__subsp_holarctica_FTNF00200	310806	.	G	GATGCAAACTGAAAAAATAAATTTT	.	.	NS=1;VF=0.016;SB=1.000;VARSEQ=FT8_H_AG;SB50=1.0;SB65=1.0;TYPE=Insertion	DP:AO	61:1
NC_009749_FT__subsp_holarctica_FTNF00200	311067	.	T	G	.	.	NS=1;RF=0.902;VF=0.098;SB=1.000;VARSEQ=FT29_H_LU,FT31_H_BE,FT65_A_SO,FT66_A_SG,FT70_A_SO,NC_019551_FT__subsp_holarctica_FSC200;SB50=0.031;SB65=0.15;TYPE=SNP(transversion)	DP:AO	61:6
NC_009749_FT__subsp_holarctica_FTNF00200	311290	.	G	A	.	.	NS=1;RF=0.902;VF=0.098;SB=1.000;VARSEQ=FT29_H_LU,FT31_H_BE,FT65_A_SO,FT66_A_SG,FT70_A_SO,NC_019551_FT__subsp_holarctica_FSC200;SB50=0.031;SB65=0.15;TYPE=SNP(transition)	DP:AO	61:6
NC_009749_FT__subsp_holarctica_FTNF00200	314849	.	G	T	.	.	NS=1;RF=0.902;VF=0.098;SB=1.000;VARSEQ=FT29_H_LU,FT31_H_BE,FT65_A_SO,FT66_A_SG,FT70_A_SO,NC_019551_FT__subsp_holarctica_FSC200;SB50=0.031;SB65=0.15;TYPE=SNP(transversion)	DP:AO	61:6
NC_009749_FT__subsp_holarctica_FTNF00200	315945	.	C	CGGT	.	.	NS=1;VF=0.098;SB=1.000;VARSEQ=FT29_H_LU,FT31_H_BE,FT65_A_SO,FT66_A_SG,FT70_A_SO,NC_019551_FT__subsp_holarctica_FSC200;SB50=0.031;SB65=0.15;TYPE=Insertion	DP:AO	61:6
NC_009749_FT__subsp_holarctica_FTNF00200	321638	.	G	T	.	.	NS=1;RF=0.951;VF=0.049;SB=1.000;VARSEQ=FT18_H_NW,FT36_H_LU,FT48_H_LU;SB50=0.25;SB65=0.55;TYPE=SNP(transversion)	DP:AO	61:3
NC_009749_FT__subsp_holarctica_FTNF00200	321657	.	G	GTGGCAATTT	.	.	NS=1;VF=0.098;SB=1.000;VARSEQ=FT29_H_LU,FT31_H_BE,FT65_A_SO,FT66_A_SG,FT70_A_SO,NC_019551_FT__subsp_holarctica_FSC200;SB50=0.031;SB65=0.15;TYPE=Insertion	DP:AO	61:6
NC_009749_FT__subsp_holarctica_FTNF00200	322238	.	A	G	.	.	NS=1;RF=0.984;VF=0.016;SB=1.000;VARSEQ=FT68_A_SO;SB50=1.0;SB65=1.0;TYPE=SNP(transition)	DP:AO	61:1
NC_009749_FT__subsp_holarctica_FTNF00200	323970	.	T	C	.	.	NS=1;RF=0.902;VF=0.098;SB=1.000;VARSEQ=FT29_H_LU,FT31_H_BE,FT65_A_SO,FT66_A_SG,FT70_A_SO,NC_019551_FT__subsp_holarctica_FSC200;SB50=0.031;SB65=0.15;TYPE=SNP(transition)	DP:AO	61:6
NC_009749_FT__subsp_holarctica_FTNF00200	325245	.	C	A	.	.	NS=1;RF=0.902;VF=0.098;SB=1.000;VARSEQ=FT10_A_JU,FT13_A_BS,FT20_H_JU,FT60_A_JU,FT68_A_SO,FT8_H_AG;SB50=0.031;SB65=0.15;TYPE=SNP(transversion)	DP:AO	61:6
NC_009749_FT__subsp_holarctica_FTNF00200	326591	.	A	G	.	.	NS=1;RF=0.902;VF=0.098;SB=1.000;VARSEQ=FT29_H_LU,FT31_H_BE,FT65_A_SO,FT66_A_SG,FT70_A_SO,NC_019551_FT__subsp_holarctica_FSC200;SB50=0.031;SB65=0.15;TYPE=SNP(transition)	DP:AO	61:6
NC_009749_FT__subsp_holarctica_FTNF00200	328506	.	AATGCTGAAAACTCCTCTTTATGAATCACATATAGCAGCAAATGCTAAGATGATTGATTTCTCAGGCTGGTCAATGCCAATTAACTATGGTTCACAAATTCAAGAGCATAATAATGTTAGAGAAGATTGTGGTATTTTTGATGTATCACATATGTTAGCAGTTGATATTCAAGGTTCTGAAGCTGAGAAGTTTTTACGCTATCTTTTAGCCAATGATGTTGCTAAATTACAGGAGAATAAAGCTCAATATGGCTGT	A	.	.	NS=1;VF=0.016;SB=1.000;VARSEQ=NC_019537_FT__subsp_holarctica_F92;SB50=1.0;SB65=1.0;TYPE=Deletion	DP:AO	61:1
NC_009749_FT__subsp_holarctica_FTNF00200	331104	.	G	T	.	.	NS=1;RF=0.984;VF=0.016;SB=1.000;VARSEQ=NC_019551_FT__subsp_holarctica_FSC200;SB50=1.0;SB65=1.0;TYPE=SNP(transversion)	DP:AO	61:1
NC_009749_FT__subsp_holarctica_FTNF00200	331123	.	G	T	.	.	NS=1;RF=0.902;VF=0.098;SB=1.000;VARSEQ=FT29_H_LU,FT31_H_BE,FT65_A_SO,FT66_A_SG,FT70_A_SO,NC_019551_FT__subsp_holarctica_FSC200;SB50=0.031;SB65=0.15;TYPE=SNP(transversion)	DP:AO	61:6
NC_009749_FT__subsp_holarctica_FTNF00200	331353	.	A	G	.	.	NS=1;RF=0.902;VF=0.098;SB=1.000;VARSEQ=FT29_H_LU,FT31_H_BE,FT65_A_SO,FT66_A_SG,FT70_A_SO,NC_019551_FT__subsp_holarctica_FSC200;SB50=0.031;SB65=0.15;TYPE=SNP(transition)	DP:AO	61:6
NC_009749_FT__subsp_holarctica_FTNF00200	331955	.	T	C	.	.	NS=1;RF=0.902;VF=0.098;SB=1.000;VARSEQ=FT29_H_LU,FT31_H_BE,FT65_A_SO,FT66_A_SG,FT70_A_SO,NC_019551_FT__subsp_holarctica_FSC200;SB50=0.031;SB65=0.15;TYPE=SNP(transition)	DP:AO	61:6
NC_009749_FT__subsp_holarctica_FTNF00200	336083	.	C	T	.	.	NS=1;RF=0.902;VF=0.098;SB=1.000;VARSEQ=FT29_H_LU,FT31_H_BE,FT65_A_SO,FT66_A_SG,FT70_A_SO,NC_019551_FT__subsp_holarctica_FSC200;SB50=0.031;SB65=0.15;TYPE=SNP(transition)	DP:AO	61:6
NC_009749_FT__subsp_holarctica_FTNF00200	336324	.	G	T	.	.	NS=1;RF=0.902;VF=0.098;SB=1.000;VARSEQ=FT29_H_LU,FT31_H_BE,FT65_A_SO,FT66_A_SG,FT70_A_SO,NC_019551_FT__subsp_holarctica_FSC200;SB50=0.031;SB65=0.15;TYPE=SNP(transversion)	DP:AO	61:6
NC_009749_FT__subsp_holarctica_FTNF00200	338332	.	A	G	.	.	NS=1;RF=0.902;VF=0.098;SB=1.000;VARSEQ=FT29_H_LU,FT31_H_BE,FT65_A_SO,FT66_A_SG,FT70_A_SO,NC_019551_FT__subsp_holarctica_FSC200;SB50=0.031;SB65=0.15;TYPE=SNP(transition)	DP:AO	61:6
NC_009749_FT__subsp_holarctica_FTNF00200	340990	.	G	T	.	.	NS=1;RF=0.934;VF=0.066;SB=1.000;VARSEQ=FT18_H_NW,FT36_H_LU,FT48_H_LU,FT57_A_BE;SB50=0.13;SB65=0.36;TYPE=SNP(transversion)	DP:AO	61:4
NC_009749_FT__subsp_holarctica_FTNF00200	354048	.	T	C	.	.	NS=1;RF=0.902;VF=0.098;SB=1.000;VARSEQ=FT29_H_LU,FT31_H_BE,FT65_A_SO,FT66_A_SG,FT70_A_SO,NC_019551_FT__subsp_holarctica_FSC200;SB50=0.031;SB65=0.15;TYPE=SNP(transition)	DP:AO	61:6
NC_009749_FT__subsp_holarctica_FTNF00200	356225	.	A	C	.	.	NS=1;RF=0.902;VF=0.098;SB=1.000;VARSEQ=FT29_H_LU,FT31_H_BE,FT65_A_SO,FT66_A_SG,FT70_A_SO,NC_019551_FT__subsp_holarctica_FSC200;SB50=0.031;SB65=0.15;TYPE=SNP(transversion)	DP:AO	61:6
NC_009749_FT__subsp_holarctica_FTNF00200	361092	.	G	A	.	.	NS=1;RF=0.902;VF=0.098;SB=1.000;VARSEQ=FT29_H_LU,FT31_H_BE,FT65_A_SO,FT66_A_SG,FT70_A_SO,NC_019551_FT__subsp_holarctica_FSC200;SB50=0.031;SB65=0.15;TYPE=SNP(transition)	DP:AO	61:6
NC_009749_FT__subsp_holarctica_FTNF00200	366341	.	C	T	.	.	NS=1;RF=0.967;VF=0.033;SB=1.000;VARSEQ=FT29_H_LU,FT66_A_SG;SB50=0.50;SB65=0.85;TYPE=SNP(transition)	DP:AO	61:2
NC_009749_FT__subsp_holarctica_FTNF00200	376191	.	A	G	.	.	NS=1;RF=0.967;VF=0.033;SB=1.000;VARSEQ=FT65_A_SO,FT70_A_SO;SB50=0.50;SB65=0.85;TYPE=SNP(transition)	DP:AO	61:2
NC_009749_FT__subsp_holarctica_FTNF00200	378381	.	G	A	.	.	NS=1;RF=0.984;VF=0.016;SB=1.000;VARSEQ=FT45_T_ZH;SB50=1.0;SB65=1.0;TYPE=SNP(transition)	DP:AO	61:1
NC_009749_FT__subsp_holarctica_FTNF00200	382245	.	AATGAAAAGTTTCAGAAAAATACAA	A	.	.	NS=1;VF=0.295;SB=1.000;VARSEQ=FT13_A_BS,FT17_H_LU,FT18_H_NW,FT29_H_LU,FT33_H_BL,FT36_H_LU,FT44_T_ZH,FT46_T_ZH,FT48_H_LU,FT54_T_LU,FT59_A_FR,FT5_H_AG,FT60_A_JU,FT64_A_ZH,FT65_A_SO,FT66_A_SG,FT70_A_SO,FT75_H_ZH;SB50=0.0000076;SB65=0.00086;TYPE=Deletion	DP:AO	61:18
NC_009749_FT__subsp_holarctica_FTNF00200	382402	.	G	GTACTTATTGCTGATAGTTTTAAATACAAACTAGACTCTCAAGGAAATCCTAAAACAGCTCCTGTTAAAATATTTGCAACTGAGGATGGTAATAATAGAGGTTTTACAAACTTTATTTATGATGGTATTACCTCGGGCTCTAAAGATAGTGGAGCAGTAGCTATTATTGCTTTTTTGCTAATTATTGGTGGTTCTTTTGGTGTACTTCTTCGCACAAAAGTTATTGATCAATCAATAATTAGAGTTGTAAACAAGTTCCAAAATAACAAAATTGTTC	.	.	NS=1;VF=0.098;SB=1.000;VARSEQ=FT29_H_LU,FT31_H_BE,FT65_A_SO,FT66_A_SG,FT70_A_SO,NC_019551_FT__subsp_holarctica_FSC200;SB50=0.031;SB65=0.15;TYPE=Insertion	DP:AO	61:6
NC_009749_FT__subsp_holarctica_FTNF00200	388285	.	T	C	.	.	NS=1;RF=0.902;VF=0.098;SB=1.000;VARSEQ=FT29_H_LU,FT31_H_BE,FT65_A_SO,FT66_A_SG,FT70_A_SO,NC_019551_FT__subsp_holarctica_FSC200;SB50=0.031;SB65=0.15;TYPE=SNP(transition)	DP:AO	61:6
NC_009749_FT__subsp_holarctica_FTNF00200	391869	.	AATGAACATACTACAGCGAATACAAAATGGTGAAGATAGTTACACGCAATTTAAACAAGATATAAATAATGCTGATAGTCTTGCACAAGAGCTTGTTGCTTTTTCAAATGCTAATGGCGGTATTTTAATCATTGGTGTTGCTGATGATGGTAAAATTATCGGATTATCAAAAGATGATATTCATAGGATAAATCAGCTTATAAGTAATGTTTGCAGTACAAATATAAAACCACCAATAAGCGTACTAACAAAGATAGAGAATATAGATGATAAAGAAATACTTATAATAGAAATAAACAATGGAGTAAATAAACCATATAGTACTAACAAAGGAGTATATTTGACAAAAGTTGGTAGTGATAAAAGAAAAATGTCTCAAGAAGAGCTAGGTAGACTTTT…	A	.	.	NS=1;VF=0.098;SB=1.000;VARSEQ=FT10_A_JU,FT17_H_LU,FT29_H_LU,FT31_H_BE,FT7_H_AG,FT8_H_AG;SB50=0.031;SB65=0.15;TYPE=Deletion	DP:AO	61:6
NC_009749_FT__subsp_holarctica_FTNF00200	393012	.	T	TGAAAGTTCACCAAAAGAGCAA	.	.	NS=1;VF=0.033;SB=1.000;VARSEQ=FT36_H_LU,FT57_A_BE;SB50=0.50;SB65=0.85;TYPE=Insertion(tandemrepeat)	DP:AO	61:2
NC_009749_FT__subsp_holarctica_FTNF00200	393012	.	T	TGAAAGTTCACCAAAAGAGCAA	.	.	NS=1;VF=0.049;SB=1.000;VARSEQ=FT18_H_NW,FT36_H_LU,FT57_A_BE;SB50=0.25;SB65=0.55;TYPE=Insertion(tandemrepeat)	DP:AO	61:3
NC_009749_FT__subsp_holarctica_FTNF00200	393012	.	T	TGAAAGTTCACCAAAAGAGCAA	.	.	NS=1;VF=0.131;SB=1.000;VARSEQ=FT14_A_BS,FT18_H_NW,FT36_H_LU,FT52_T_LU,FT53_T_LU,FT54_T_LU,FT57_A_BE,NC_019551_FT__subsp_holarctica_FSC200;SB50=0.0078;SB65=0.064;TYPE=Insertion(tandemrepeat)	DP:AO	61:8
NC_009749_FT__subsp_holarctica_FTNF00200	393012	.	TGAAAGTTCACCAAAAGAGCAA	T	.	.	NS=1;VF=0.672;SB=1.000;VARSEQ=FT10_A_JU,FT17_H_LU,FT20_H_JU,FT24_H_ZH,FT26_H_VD,FT29_H_LU,FT30_H_SG,FT31_H_BE,FT32_H_LU,FT33_H_BL,FT37_T_ZH,FT38_T_ZH,FT39_T_ZH,FT40_T_ZH,FT41_T_BL,FT42_T_ZH,FT43_T_ZH,FT44_T_ZH,FT45_T_ZH,FT46_T_ZH,FT47_T_ZH,FT48_H_LU,FT49_H_FR,FT50_H_SG,FT51_H_ZH,FT55_A_ZH,FT56_A_AG,FT58_A_SO,FT59_A_FR,FT60_A_JU,FT63_A_BL,FT64_A_ZH,FT65_A_SO,FT66_A_SG,FT67_A_GE,FT68_A_SO,FT69_A_SO…	DP:AO	61:41
NC_009749_FT__subsp_holarctica_FTNF00200	393033	.	AGAAAGTTCACCAAAAGAGCAAGAAAGTTCACCAAAAGAGCAAGAAAGTTCACCAATAAATATAAGTTATGGTGTTGGCAGTTCACCAAAAACAGATAAGCAGATTTTAGAA	A	.	.	NS=1;VF=0.098;SB=1.000;VARSEQ=FT10_A_JU,FT17_H_LU,FT29_H_LU,FT31_H_BE,FT7_H_AG,FT8_H_AG;SB50=0.031;SB65=0.15;TYPE=Deletion	DP:AO	61:6
NC_009749_FT__subsp_holarctica_FTNF00200	400087	.	T	C	.	.	NS=1;RF=0.902;VF=0.098;SB=1.000;VARSEQ=FT29_H_LU,FT31_H_BE,FT65_A_SO,FT66_A_SG,FT70_A_SO,NC_019551_FT__subsp_holarctica_FSC200;SB50=0.031;SB65=0.15;TYPE=SNP(transition)	DP:AO	61:6
NC_009749_FT__subsp_holarctica_FTNF00200	404662	.	ATAATG	A	.	.	NS=1;VF=0.098;SB=1.000;VARSEQ=FT29_H_LU,FT31_H_BE,FT65_A_SO,FT66_A_SG,FT70_A_SO,NC_019551_FT__subsp_holarctica_FSC200;SB50=0.031;SB65=0.15;TYPE=Deletion	DP:AO	61:6
NC_009749_FT__subsp_holarctica_FTNF00200	404721	.	G	GCATCCCATAATTTCAAAGATATGTCACTTAATTTTGACTATTATCCAAGAACTGGCGATGACTCAAGTAACTTTGAAGTCTATCTAGGCGATCAACTAATTTATACACACAATAATTTCTCACAAGAATGGCAAAAAATAAGTATAGATCTGAGTAATGTTGAAAATGCAGAATCTTCGAAACTTTCAATACGAGAAGCTGGTAGAGATGAAAGCTACGGTGCGCTTATTGATCTAAATTCTTTAAAAATCACTCCCGGAAAAATTGTTTAA	.	.	NS=1;VF=0.098;SB=1.000;VARSEQ=FT29_H_LU,FT31_H_BE,FT65_A_SO,FT66_A_SG,FT70_A_SO,NC_019551_FT__subsp_holarctica_FSC200;SB50=0.031;SB65=0.15;TYPE=Insertion	DP:AO	61:6
NC_009749_FT__subsp_holarctica_FTNF00200	410412	.	C	T	.	.	NS=1;RF=0.902;VF=0.098;SB=1.000;VARSEQ=FT29_H_LU,FT31_H_BE,FT65_A_SO,FT66_A_SG,FT70_A_SO,NC_019551_FT__subsp_holarctica_FSC200;SB50=0.031;SB65=0.15;TYPE=SNP(transition)	DP:AO	61:6
NC_009749_FT__subsp_holarctica_FTNF00200	417486	.	C	A	.	.	NS=1;RF=0.902;VF=0.098;SB=1.000;VARSEQ=FT29_H_LU,FT31_H_BE,FT65_A_SO,FT66_A_SG,FT70_A_SO,NC_019551_FT__subsp_holarctica_FSC200;SB50=0.031;SB65=0.15;TYPE=SNP(transversion)	DP:AO	61:6
NC_009749_FT__subsp_holarctica_FTNF00200	422256	.	G	A	.	.	NS=1;RF=0.902;VF=0.098;SB=1.000;VARSEQ=FT29_H_LU,FT31_H_BE,FT65_A_SO,FT66_A_SG,FT70_A_SO,NC_019551_FT__subsp_holarctica_FSC200;SB50=0.031;SB65=0.15;TYPE=SNP(transition)	DP:AO	61:6
NC_009749_FT__subsp_holarctica_FTNF00200	431922	.	T	C	.	.	NS=1;RF=0.738;VF=0.262;SB=1.000;VARSEQ=FT10_A_JU,FT13_A_BS,FT14_A_BS,FT17_H_LU,FT20_H_JU,FT27_H_SG,FT28_H_SG,FT29_H_LU,FT31_H_BE,FT60_A_JU,FT65_A_SO,FT66_A_SG,FT68_A_SO,FT70_A_SO,FT8_H_AG,NC_019551_FT__subsp_holarctica_FSC200;SB50=0.000031;SB65=0.0020;TYPE=SNP(transition)	DP:AO	61:16
NC_009749_FT__subsp_holarctica_FTNF00200	432924	.	A	AGTGTACATAAAAAAA	.	.	NS=1;VF=0.180;SB=1.000;VARSEQ=FT33_H_BL,FT49_H_FR,FT50_H_SG,FT51_H_ZH,FT55_A_ZH,FT58_A_SO,FT59_A_FR,FT64_A_ZH,FT66_A_SG,FT67_A_GE,FT70_A_SO;SB50=0.00098;SB65=0.018;TYPE=Insertion	DP:AO	61:11
NC_009749_FT__subsp_holarctica_FTNF00200	432924	.	AGTGTCTTTTAAAATTTTATATTTATATTTACTAGCTTTTTGTATTATTTTTAGTTTAGAATTTAAATTTGCTATATTGAATATTATAGTTTATCTTCCGGCTTGTATTTTGGGTTTTTTAGCTCTTAAAAAACTATTTGTCGGAAATATTGTTAAGAAACAATTAGCTTTCCTTTTTTTCTTTTTCTTTTTATCAATGATTTATTTAATAATAGTCCAAATAATCTTACTTGATGCAGCATCATTGTTTCCTCAGTTTTTATTTAACATTTTGATCGCGATAGGTTTTTGTAACTTTATTTTTGTTTCATATGATAATAATGAAAATTATTTTTTTAATATGTCTAAAATAATATTTTTTGTTACTTTCTTACAATCTATTTTTGTATTTCTTTCAAG…	A	.	.	NS=1;VF=0.016;SB=1.000;VARSEQ=NC_019537_FT__subsp_holarctica_F92;SB50=1.0;SB65=1.0;TYPE=Deletion	DP:AO	61:1
NC_009749_FT__subsp_holarctica_FTNF00200	437787	.	A	G	.	.	NS=1;RF=0.902;VF=0.098;SB=1.000;VARSEQ=FT29_H_LU,FT31_H_BE,FT65_A_SO,FT66_A_SG,FT70_A_SO,NC_019551_FT__subsp_holarctica_FSC200;SB50=0.031;SB65=0.15;TYPE=SNP(transition)	DP:AO	61:6
NC_009749_FT__subsp_holarctica_FTNF00200	450438	.	T	C	.	.	NS=1;RF=0.902;VF=0.098;SB=1.000;VARSEQ=FT29_H_LU,FT31_H_BE,FT65_A_SO,FT66_A_SG,FT70_A_SO,NC_019551_FT__subsp_holarctica_FSC200;SB50=0.031;SB65=0.15;TYPE=SNP(transition)	DP:AO	61:6
NC_009749_FT__subsp_holarctica_FTNF00200	451887	.	A	G	.	.	NS=1;RF=0.902;VF=0.098;SB=1.000;VARSEQ=FT29_H_LU,FT31_H_BE,FT65_A_SO,FT66_A_SG,FT70_A_SO,NC_019551_FT__subsp_holarctica_FSC200;SB50=0.031;SB65=0.15;TYPE=SNP(transition)	DP:AO	61:6
NC_009749_FT__subsp_holarctica_FTNF00200	462165	.	G	A	.	.	NS=1;RF=0.902;VF=0.098;SB=1.000;VARSEQ=FT29_H_LU,FT31_H_BE,FT65_A_SO,FT66_A_SG,FT70_A_SO,NC_019551_FT__subsp_holarctica_FSC200;SB50=0.031;SB65=0.15;TYPE=SNP(transition)	DP:AO	61:6
NC_009749_FT__subsp_holarctica_FTNF00200	463788	.	C	T	.	.	NS=1;RF=0.984;VF=0.016;SB=1.000;VARSEQ=FT25_H_BE;SB50=1.0;SB65=1.0;TYPE=SNP(transition)	DP:AO	61:1
NC_009749_FT__subsp_holarctica_FTNF00200	470709	.	T	C	.	.	NS=1;RF=0.902;VF=0.098;SB=1.000;VARSEQ=FT29_H_LU,FT31_H_BE,FT65_A_SO,FT66_A_SG,FT70_A_SO,NC_019551_FT__subsp_holarctica_FSC200;SB50=0.031;SB65=0.15;TYPE=SNP(transition)	DP:AO	61:6
NC_009749_FT__subsp_holarctica_FTNF00200	475194	.	C	A	.	.	NS=1;RF=0.902;VF=0.098;SB=1.000;VARSEQ=FT29_H_LU,FT31_H_BE,FT65_A_SO,FT66_A_SG,FT70_A_SO,NC_019551_FT__subsp_holarctica_FSC200;SB50=0.031;SB65=0.15;TYPE=SNP(transversion)	DP:AO	61:6
NC_009749_FT__subsp_holarctica_FTNF00200	479901	.	A	G	.	.	NS=1;RF=0.984;VF=0.016;SB=1.000;VARSEQ=FT65_A_SO;SB50=1.0;SB65=1.0;TYPE=SNP(transition)	DP:AO	61:1
NC_009749_FT__subsp_holarctica_FTNF00200	481272	.	C	T	.	.	NS=1;RF=0.934;VF=0.066;SB=1.000;VARSEQ=FT18_H_NW,FT36_H_LU,FT48_H_LU,FT57_A_BE;SB50=0.13;SB65=0.36;TYPE=SNP(transition)	DP:AO	61:4
NC_009749_FT__subsp_holarctica_FTNF00200	483135	.	AATGAGTAAAATTATTAAAGAAGTAGTTGATAAAAATGTAATTGAAGGAACTAGATATTTTATATCTTTGGTTGAATTAGGCTCATATACTGCTGTCAAGAATCTTTATTCTGTCGAGATTAATACAGTCAGAAGTAAG	A	.	.	NS=1;VF=0.098;SB=1.000;VARSEQ=FT29_H_LU,FT31_H_BE,FT65_A_SO,FT66_A_SG,FT70_A_SO,NC_019551_FT__subsp_holarctica_FSC200;SB50=0.031;SB65=0.15;TYPE=Deletion	DP:AO	61:6
NC_009749_FT__subsp_holarctica_FTNF00200	488643	.	C	T	.	.	NS=1;RF=0.902;VF=0.098;SB=1.000;VARSEQ=FT29_H_LU,FT31_H_BE,FT65_A_SO,FT66_A_SG,FT70_A_SO,NC_019551_FT__subsp_holarctica_FSC200;SB50=0.031;SB65=0.15;TYPE=SNP(transition)	DP:AO	61:6
NC_009749_FT__subsp_holarctica_FTNF00200	493287	.	G	A	.	.	NS=1;RF=0.984;VF=0.016;SB=1.000;VARSEQ=NC_019551_FT__subsp_holarctica_FSC200;SB50=1.0;SB65=1.0;TYPE=SNP(transition)	DP:AO	61:1
NC_009749_FT__subsp_holarctica_FTNF00200	497064	.	G	A	.	.	NS=1;RF=0.902;VF=0.098;SB=1.000;VARSEQ=FT29_H_LU,FT31_H_BE,FT65_A_SO,FT66_A_SG,FT70_A_SO,NC_019551_FT__subsp_holarctica_FSC200;SB50=0.031;SB65=0.15;TYPE=SNP(transition)	DP:AO	61:6
NC_009749_FT__subsp_holarctica_FTNF00200	503508	.	C	T	.	.	NS=1;RF=0.902;VF=0.098;SB=1.000;VARSEQ=FT29_H_LU,FT31_H_BE,FT65_A_SO,FT66_A_SG,FT70_A_SO,NC_019551_FT__subsp_holarctica_FSC200;SB50=0.031;SB65=0.15;TYPE=SNP(transition)	DP:AO	61:6
NC_009749_FT__subsp_holarctica_FTNF00200	504493	.	ATTTTT	A	.	.	NS=1;VF=0.016;SB=1.000;VARSEQ=NC_019537_FT__subsp_holarctica_F92;SB50=1.0;SB65=1.0;TYPE=Deletion	DP:AO	61:1
NC_009749_FT__subsp_holarctica_FTNF00200	504542	.	AAAATATTTACTTTTTTCTTGTTCCTTTTATCTTAGGTGGAATAGTAATGTTTAGTGCGCCTGGTAGTTATCACATAACAGAAACGCGTCTGCACGATTCTCCTTTTGAACTCTTGATAAAGAATTTCTGGAAATATATTTTTATGATTTTCACAGAATTTGAGCTATCCCCTTTATTCATTTTAGCTGTATTAACTGTGATAAAATTTGAAAATAGTAAACCAAAAAAAATAATAACTATTCTTTGTTTATTTTTAGTCTGGCTAACTATTTATCCAATATGCTTTCAATTTACTAGAAGAGTAGCTCTGATTTATATGTTTTTTTACTTCTCTATAATCTCATACTACATCTATAATTATTCTAGTAAAATTAATGGGATTTTGACTAAGAATTACA…	A	.	.	NS=1;VF=0.016;SB=1.000;VARSEQ=NC_019537_FT__subsp_holarctica_F92;SB50=1.0;SB65=1.0;TYPE=Deletion	DP:AO	61:1
NC_009749_FT__subsp_holarctica_FTNF00200	507018	.	C	T	.	.	NS=1;RF=0.902;VF=0.098;SB=1.000;VARSEQ=FT29_H_LU,FT31_H_BE,FT65_A_SO,FT66_A_SG,FT70_A_SO,NC_019551_FT__subsp_holarctica_FSC200;SB50=0.031;SB65=0.15;TYPE=SNP(transition)	DP:AO	61:6
NC_009749_FT__subsp_holarctica_FTNF00200	507315	.	ATTGGGCGATGTATATTTCTTTTATCAT	A	.	.	NS=1;VF=0.852;SB=1.000;VARSEQ=FT10_A_JU,FT11_A_JU,FT13_A_BS,FT14_A_BS,FT16_A_BE,FT17_H_LU,FT18_H_NW,FT19_H_BE,FT20_H_JU,FT22_H_LU,FT24_H_ZH,FT25_H_BE,FT26_H_VD,FT27_H_SG,FT28_H_SG,FT30_H_SG,FT32_H_LU,FT33_H_BL,FT36_H_LU,FT37_T_ZH,FT38_T_ZH,FT39_T_ZH,FT40_T_ZH,FT41_T_BL,FT42_T_ZH,FT43_T_ZH,FT44_T_ZH,FT45_T_ZH,FT46_T_ZH,FT47_T_ZH,FT48_H_LU,FT49_H_FR,FT50_H_SG,FT51_H_ZH,FT52_T_LU,FT53_T_LU,FT54_T_LU…	DP:AO	61:52
NC_009749_FT__subsp_holarctica_FTNF00200	507342	.	TGTGAATCTTTTTTTACAAATACCTATAACTAATTATCTAGATACAGTAAAATATTTAACAATAATATATAAAATAAAATTAATTTCT	T	.	.	NS=1;VF=0.016;SB=1.000;VARSEQ=FT10_A_JU;SB50=1.0;SB65=1.0;TYPE=Deletion	DP:AO	61:1
NC_009749_FT__subsp_holarctica_FTNF00200	507620	.	C	T	.	.	NS=1;RF=0.902;VF=0.098;SB=1.000;VARSEQ=FT29_H_LU,FT31_H_BE,FT65_A_SO,FT66_A_SG,FT70_A_SO,NC_019551_FT__subsp_holarctica_FSC200;SB50=0.031;SB65=0.15;TYPE=SNP(transition)	DP:AO	61:6
NC_009749_FT__subsp_holarctica_FTNF00200	507909	.	C	T	.	.	NS=1;RF=0.984;VF=0.016;SB=1.000;VARSEQ=NC_019551_FT__subsp_holarctica_FSC200;SB50=1.0;SB65=1.0;TYPE=SNP(transition)	DP:AO	61:1
NC_009749_FT__subsp_holarctica_FTNF00200	507910	.	G	A	.	.	NS=1;RF=0.902;VF=0.098;SB=1.000;VARSEQ=FT29_H_LU,FT31_H_BE,FT65_A_SO,FT66_A_SG,FT70_A_SO,NC_019551_FT__subsp_holarctica_FSC200;SB50=0.031;SB65=0.15;TYPE=SNP(transition)	DP:AO	61:6
NC_009749_FT__subsp_holarctica_FTNF00200	517623	.	C	T	.	.	NS=1;RF=0.902;VF=0.098;SB=1.000;VARSEQ=FT29_H_LU,FT31_H_BE,FT65_A_SO,FT66_A_SG,FT70_A_SO,NC_019551_FT__subsp_holarctica_FSC200;SB50=0.031;SB65=0.15;TYPE=SNP(transition)	DP:AO	61:6
NC_009749_FT__subsp_holarctica_FTNF00200	522501	.	A	G	.	.	NS=1;RF=0.984;VF=0.016;SB=1.000;VARSEQ=NC_019551_FT__subsp_holarctica_FSC200;SB50=1.0;SB65=1.0;TYPE=SNP(transition)	DP:AO	61:1
NC_009749_FT__subsp_holarctica_FTNF00200	537508	.	T	G	.	.	NS=1;RF=0.902;VF=0.098;SB=1.000;VARSEQ=FT29_H_LU,FT31_H_BE,FT65_A_SO,FT66_A_SG,FT70_A_SO,NC_019551_FT__subsp_holarctica_FSC200;SB50=0.031;SB65=0.15;TYPE=SNP(transversion)	DP:AO	61:6
NC_009749_FT__subsp_holarctica_FTNF00200	537510	.	G	GTCAGATATGTCTAGCCAACTAGCACAGAACTTTAATCCAAACGACCCTGATCAACTGATTCATAATAGTACATACGCAAATATATTATTACAAGCTGGTCAAGGTGGCCCTTATCAGATTAACGACTACTCAAAAAGACTGCCTTCAGCTGAAGCTAAAGGAGCTCTTGGTCTTGTAAATTACAATGCAGTAGCCGCAATATTAGGCTATTCAATACAAGATCAAGATGATGGTTCACAGACAAAAAAATAG	.	.	NS=1;VF=0.098;SB=1.000;VARSEQ=FT29_H_LU,FT31_H_BE,FT65_A_SO,FT66_A_SG,FT70_A_SO,NC_019551_FT__subsp_holarctica_FSC200;SB50=0.031;SB65=0.15;TYPE=Insertion	DP:AO	61:6
NC_009749_FT__subsp_holarctica_FTNF00200	539235	.	A	G	.	.	NS=1;RF=0.738;VF=0.262;SB=1.000;VARSEQ=FT10_A_JU,FT13_A_BS,FT14_A_BS,FT17_H_LU,FT20_H_JU,FT27_H_SG,FT28_H_SG,FT29_H_LU,FT31_H_BE,FT60_A_JU,FT65_A_SO,FT66_A_SG,FT68_A_SO,FT70_A_SO,FT8_H_AG,NC_019551_FT__subsp_holarctica_FSC200;SB50=0.000031;SB65=0.0020;TYPE=SNP(transition)	DP:AO	61:16
NC_009749_FT__subsp_holarctica_FTNF00200	541032	.	T	C	.	.	NS=1;RF=0.902;VF=0.098;SB=1.000;VARSEQ=FT29_H_LU,FT31_H_BE,FT65_A_SO,FT66_A_SG,FT70_A_SO,NC_019551_FT__subsp_holarctica_FSC200;SB50=0.031;SB65=0.15;TYPE=SNP(transition)	DP:AO	61:6
NC_009749_FT__subsp_holarctica_FTNF00200	541467	.	AATGAAAAAAAAAATTATAGTTTTC	A	.	.	NS=1;VF=0.066;SB=1.000;VARSEQ=FT18_H_NW,FT36_H_LU,FT48_H_LU,FT57_A_BE;SB50=0.13;SB65=0.36;TYPE=Deletion	DP:AO	61:4
NC_009749_FT__subsp_holarctica_FTNF00200	541648	.	AT	A	.	.	NS=1;VF=0.016;SB=1.000;VARSEQ=NC_019537_FT__subsp_holarctica_F92;SB50=1.0;SB65=1.0;TYPE=Deletion	DP:AO	61:1
NC_009749_FT__subsp_holarctica_FTNF00200	541665	.	A	ATTATCCTTAA	.	.	NS=1;VF=0.016;SB=1.000;VARSEQ=NC_019537_FT__subsp_holarctica_F92;SB50=1.0;SB65=1.0;TYPE=Insertion	DP:AO	61:1
NC_009749_FT__subsp_holarctica_FTNF00200	548562	.	C	A	.	.	NS=1;RF=0.984;VF=0.016;SB=1.000;VARSEQ=FT29_H_LU;SB50=1.0;SB65=1.0;TYPE=SNP(transversion)	DP:AO	61:1
NC_009749_FT__subsp_holarctica_FTNF00200	553626	.	T	C	.	.	NS=1;RF=0.902;VF=0.098;SB=1.000;VARSEQ=FT29_H_LU,FT31_H_BE,FT65_A_SO,FT66_A_SG,FT70_A_SO,NC_019551_FT__subsp_holarctica_FSC200;SB50=0.031;SB65=0.15;TYPE=SNP(transition)	DP:AO	61:6
NC_009749_FT__subsp_holarctica_FTNF00200	561762	.	G	GATGAGAAAAATATTCTTTTTTTTAATTCCAATAATACTATTATCTAGCTGCTCAACTAGCAATTACACTCTAATCAAAGGTAGTGAATATATATCT	.	.	NS=1;VF=0.967;SB=1.000;VARSEQ=FT10_A_JU,FT11_A_JU,FT13_A_BS,FT14_A_BS,FT16_A_BE,FT17_H_LU,FT18_H_NW,FT19_H_BE,FT22_H_LU,FT24_H_ZH,FT25_H_BE,FT26_H_VD,FT27_H_SG,FT28_H_SG,FT29_H_LU,FT30_H_SG,FT31_H_BE,FT32_H_LU,FT33_H_BL,FT36_H_LU,FT37_T_ZH,FT38_T_ZH,FT39_T_ZH,FT40_T_ZH,FT41_T_BL,FT42_T_ZH,FT43_T_ZH,FT44_T_ZH,FT45_T_ZH,FT46_T_ZH,FT47_T_ZH,FT48_H_LU,FT49_H_FR,FT50_H_SG,FT51_H_ZH,FT52_T_LU,FT53_T_LU…	DP:AO	61:59
NC_009749_FT__subsp_holarctica_FTNF00200	562366	.	C	CA	.	.	NS=1;VF=0.066;SB=1.000;VARSEQ=FT38_T_ZH,FT42_T_ZH,FT45_T_ZH,FT46_T_ZH;SB50=0.13;SB65=0.36;TYPE=Insertion(tandemrepeat)	DP:AO	61:4
NC_009749_FT__subsp_holarctica_FTNF00200	562449	.	A	AGCGACCTTTTACAAAAATTAATAGCCAAACTCTATAGTATATGA	.	.	NS=1;VF=0.066;SB=1.000;VARSEQ=FT38_T_ZH,FT42_T_ZH,FT45_T_ZH,FT46_T_ZH;SB50=0.13;SB65=0.36;TYPE=Insertion	DP:AO	61:4
NC_009749_FT__subsp_holarctica_FTNF00200	565785	.	C	A	.	.	NS=1;RF=0.984;VF=0.016;SB=1.000;VARSEQ=FT41_T_BL;SB50=1.0;SB65=1.0;TYPE=SNP(transversion)	DP:AO	61:1
NC_009749_FT__subsp_holarctica_FTNF00200	568899	.	T	C	.	.	NS=1;RF=0.902;VF=0.098;SB=1.000;VARSEQ=FT29_H_LU,FT31_H_BE,FT65_A_SO,FT66_A_SG,FT70_A_SO,NC_019551_FT__subsp_holarctica_FSC200;SB50=0.031;SB65=0.15;TYPE=SNP(transition)	DP:AO	61:6
NC_009749_FT__subsp_holarctica_FTNF00200	571395	.	C	T	.	.	NS=1;RF=0.984;VF=0.016;SB=1.000;VARSEQ=NC_019551_FT__subsp_holarctica_FSC200;SB50=1.0;SB65=1.0;TYPE=SNP(transition)	DP:AO	61:1
NC_009749_FT__subsp_holarctica_FTNF00200	571434	.	T	C	.	.	NS=1;RF=0.902;VF=0.098;SB=1.000;VARSEQ=FT29_H_LU,FT31_H_BE,FT65_A_SO,FT66_A_SG,FT70_A_SO,NC_019551_FT__subsp_holarctica_FSC200;SB50=0.031;SB65=0.15;TYPE=SNP(transition)	DP:AO	61:6
NC_009749_FT__subsp_holarctica_FTNF00200	571785	.	C	T	.	.	NS=1;RF=0.902;VF=0.098;SB=1.000;VARSEQ=FT29_H_LU,FT31_H_BE,FT65_A_SO,FT66_A_SG,FT70_A_SO,NC_019551_FT__subsp_holarctica_FSC200;SB50=0.031;SB65=0.15;TYPE=SNP(transition)	DP:AO	61:6
NC_009749_FT__subsp_holarctica_FTNF00200	574023	.	G	GGTGATATTTATAATTCTACTTGATATATTCCTACAGACGCTTTTCTGT	.	.	NS=1;VF=0.066;SB=1.000;VARSEQ=FT10_A_JU,FT14_A_BS,FT28_H_SG,FT7_H_AG;SB50=0.13;SB65=0.36;TYPE=Insertion	DP:AO	61:4
NC_009749_FT__subsp_holarctica_FTNF00200	574023	.	GGTGATTATTTTAGCATTCTATCATCCG	G	.	.	NS=1;VF=0.902;SB=1.000;VARSEQ=FT11_A_JU,FT13_A_BS,FT16_A_BE,FT17_H_LU,FT18_H_NW,FT19_H_BE,FT20_H_JU,FT22_H_LU,FT24_H_ZH,FT25_H_BE,FT26_H_VD,FT27_H_SG,FT29_H_LU,FT30_H_SG,FT31_H_BE,FT32_H_LU,FT33_H_BL,FT36_H_LU,FT37_T_ZH,FT38_T_ZH,FT39_T_ZH,FT40_T_ZH,FT41_T_BL,FT42_T_ZH,FT43_T_ZH,FT44_T_ZH,FT45_T_ZH,FT46_T_ZH,FT47_T_ZH,FT48_H_LU,FT49_H_FR,FT50_H_SG,FT51_H_ZH,FT52_T_LU,FT53_T_LU,FT54_T_LU,FT55_A_ZH…	DP:AO	61:55
NC_009749_FT__subsp_holarctica_FTNF00200	577015	.	T	TATA	.	.	NS=1;VF=0.098;SB=1.000;VARSEQ=FT29_H_LU,FT31_H_BE,FT65_A_SO,FT66_A_SG,FT70_A_SO,NC_019551_FT__subsp_holarctica_FSC200;SB50=0.031;SB65=0.15;TYPE=Insertion	DP:AO	61:6
NC_009749_FT__subsp_holarctica_FTNF00200	577414	.	A	G	.	.	NS=1;RF=0.902;VF=0.098;SB=1.000;VARSEQ=FT29_H_LU,FT31_H_BE,FT65_A_SO,FT66_A_SG,FT70_A_SO,NC_019551_FT__subsp_holarctica_FSC200;SB50=0.031;SB65=0.15;TYPE=SNP(transition)	DP:AO	61:6
NC_009749_FT__subsp_holarctica_FTNF00200	581005	.	G	A	.	.	NS=1;RF=0.984;VF=0.016;SB=1.000;VARSEQ=FT31_H_BE;SB50=1.0;SB65=1.0;TYPE=SNP(transition)	DP:AO	61:1
NC_009749_FT__subsp_holarctica_FTNF00200	581328	.	G	A	.	.	NS=1;RF=0.984;VF=0.016;SB=1.000;VARSEQ=FT41_T_BL;SB50=1.0;SB65=1.0;TYPE=SNP(transition)	DP:AO	61:1
NC_009749_FT__subsp_holarctica_FTNF00200	581657	.	C	T	.	.	NS=1;RF=0.902;VF=0.098;SB=1.000;VARSEQ=FT29_H_LU,FT31_H_BE,FT65_A_SO,FT66_A_SG,FT70_A_SO,NC_019551_FT__subsp_holarctica_FSC200;SB50=0.031;SB65=0.15;TYPE=SNP(transition)	DP:AO	61:6
NC_009749_FT__subsp_holarctica_FTNF00200	581913	.	T	C	.	.	NS=1;RF=0.918;VF=0.082;SB=1.000;VARSEQ=FT29_H_LU,FT31_H_BE,FT65_A_SO,FT66_A_SG,FT70_A_SO;SB50=0.063;SB65=0.23;TYPE=SNP(transition)	DP:AO	61:5
NC_009749_FT__subsp_holarctica_FTNF00200	582011	.	C	T	.	.	NS=1;RF=0.902;VF=0.098;SB=1.000;VARSEQ=FT29_H_LU,FT31_H_BE,FT65_A_SO,FT66_A_SG,FT70_A_SO,NC_019551_FT__subsp_holarctica_FSC200;SB50=0.031;SB65=0.15;TYPE=SNP(transition)	DP:AO	61:6
NC_009749_FT__subsp_holarctica_FTNF00200	582342	.	GATGGAAAAGATTAGTCATAAAGATATACAAGATAAATTATGGAGTAATGAAGATGAAAGTAATTTATCAAATGAGCAATATAATTCACTACTAATTGAACAGTATAGAATCTATGTTGAATTAACAGACAGAACTAGCTATAGAAGGATTGTTATTAACCTATTCTTTTTGGTTTTTAACCTTGTTCTAGTCGGAGTTGTTGCCTTAGCTATTAGTAACAACATTAATGTCGAAAATCCTCCATCTAGTATACTT	G	.	.	NS=1;VF=0.016;SB=1.000;VARSEQ=NC_019537_FT__subsp_holarctica_F92;SB50=1.0;SB65=1.0;TYPE=Deletion	DP:AO	61:1
NC_009749_FT__subsp_holarctica_FTNF00200	583468	.	G	T	.	.	NS=1;RF=0.984;VF=0.016;SB=1.000;VARSEQ=FT22_H_LU;SB50=1.0;SB65=1.0;TYPE=SNP(transversion)	DP:AO	61:1
NC_009749_FT__subsp_holarctica_FTNF00200	584643	.	G	T	.	.	NS=1;RF=0.902;VF=0.098;SB=1.000;VARSEQ=FT29_H_LU,FT31_H_BE,FT65_A_SO,FT66_A_SG,FT70_A_SO,NC_019551_FT__subsp_holarctica_FSC200;SB50=0.031;SB65=0.15;TYPE=SNP(transversion)	DP:AO	61:6
NC_009749_FT__subsp_holarctica_FTNF00200	585037	.	G	T	.	.	NS=1;RF=0.984;VF=0.016;SB=1.000;VARSEQ=FT70_A_SO;SB50=1.0;SB65=1.0;TYPE=SNP(transversion)	DP:AO	61:1
NC_009749_FT__subsp_holarctica_FTNF00200	586489	.	G	A	.	.	NS=1;RF=0.984;VF=0.016;SB=1.000;VARSEQ=FT67_A_GE;SB50=1.0;SB65=1.0;TYPE=SNP(transition)	DP:AO	61:1
NC_009749_FT__subsp_holarctica_FTNF00200	586936	.	C	T	.	.	NS=1;RF=0.984;VF=0.016;SB=1.000;VARSEQ=FT59_A_FR;SB50=1.0;SB65=1.0;TYPE=SNP(transition)	DP:AO	61:1
NC_009749_FT__subsp_holarctica_FTNF00200	588026	.	G	A	.	.	NS=1;RF=0.902;VF=0.098;SB=1.000;VARSEQ=FT29_H_LU,FT31_H_BE,FT65_A_SO,FT66_A_SG,FT70_A_SO,NC_019551_FT__subsp_holarctica_FSC200;SB50=0.031;SB65=0.15;TYPE=SNP(transition)	DP:AO	61:6
NC_009749_FT__subsp_holarctica_FTNF00200	589718	.	A	AACAGCC	.	.	NS=1;VF=0.049;SB=1.000;VARSEQ=FT58_A_SO,FT5_H_AG,FT63_A_BL;SB50=0.25;SB65=0.55;TYPE=Insertion(tandemrepeat)	DP:AO	61:3
NC_009749_FT__subsp_holarctica_FTNF00200	589718	.	AACAGCC	A	.	.	NS=1;VF=0.098;SB=1.000;VARSEQ=FT29_H_LU,FT31_H_BE,FT65_A_SO,FT66_A_SG,FT70_A_SO,NC_019551_FT__subsp_holarctica_FSC200;SB50=0.031;SB65=0.15;TYPE=Deletion(tandemrepeat)	DP:AO	61:6
NC_009749_FT__subsp_holarctica_FTNF00200	591606	.	A	AATGCTATCTCTT	.	.	NS=1;VF=0.016;SB=1.000;VARSEQ=FT7_H_AG;SB50=1.0;SB65=1.0;TYPE=Insertion	DP:AO	61:1
NC_009749_FT__subsp_holarctica_FTNF00200	591606	.	AATGTGTTTAACAAAATACTCTCGGATTAACTATATTAAGCTATTCTCTAGAACAGCTATAGTATTGTTTATCTATCTAATCATTAATCTAGTAATAGCTTTTCGATTTACT	A	.	.	NS=1;VF=0.049;SB=1.000;VARSEQ=FT10_A_JU,FT17_H_LU,FT8_H_AG;SB50=0.25;SB65=0.55;TYPE=Deletion	DP:AO	61:3
NC_009749_FT__subsp_holarctica_FTNF00200	592597	.	A	G	.	.	NS=1;RF=0.902;VF=0.098;SB=1.000;VARSEQ=FT29_H_LU,FT31_H_BE,FT65_A_SO,FT66_A_SG,FT70_A_SO,NC_019551_FT__subsp_holarctica_FSC200;SB50=0.031;SB65=0.15;TYPE=SNP(transition)	DP:AO	61:6
NC_009749_FT__subsp_holarctica_FTNF00200	593119	.	T	A	.	.	NS=1;VF=1.000;SB=1.000;VARSEQ=FT10_A_JU,FT11_A_JU,FT13_A_BS,FT14_A_BS,FT16_A_BE,FT17_H_LU,FT18_H_NW,FT19_H_BE,FT20_H_JU,FT22_H_LU,FT24_H_ZH,FT25_H_BE,FT26_H_VD,FT27_H_SG,FT28_H_SG,FT29_H_LU,FT30_H_SG,FT31_H_BE,FT32_H_LU,FT33_H_BL,FT36_H_LU,FT37_T_ZH,FT38_T_ZH,FT39_T_ZH,FT40_T_ZH,FT41_T_BL,FT42_T_ZH,FT43_T_ZH,FT44_T_ZH,FT45_T_ZH,FT46_T_ZH,FT47_T_ZH,FT48_H_LU,FT49_H_FR,FT50_H_SG,FT51_H_ZH,FT52_T_LU…	DP:AO	61:61
NC_009749_FT__subsp_holarctica_FTNF00200	593120	.	A	ATAACGATAGAATGGATCTTGAGTCTGAAGTAATTAAAATAAAAAAACAATATAATGCGAAGATATGTGCTTTGCAGGAAGAATATAATTCGGTAAAATCTAATAACAACATTGAGTTAGCTAAAATTAGAGAAAACTA	.	.	NS=1;VF=1.000;SB=1.000;VARSEQ=FT10_A_JU,FT11_A_JU,FT13_A_BS,FT14_A_BS,FT16_A_BE,FT17_H_LU,FT18_H_NW,FT19_H_BE,FT20_H_JU,FT22_H_LU,FT24_H_ZH,FT25_H_BE,FT26_H_VD,FT27_H_SG,FT28_H_SG,FT29_H_LU,FT30_H_SG,FT31_H_BE,FT32_H_LU,FT33_H_BL,FT36_H_LU,FT37_T_ZH,FT38_T_ZH,FT39_T_ZH,FT40_T_ZH,FT41_T_BL,FT42_T_ZH,FT43_T_ZH,FT44_T_ZH,FT45_T_ZH,FT46_T_ZH,FT47_T_ZH,FT48_H_LU,FT49_H_FR,FT50_H_SG,FT51_H_ZH,FT52_T_LU…	DP:AO	61:61
NC_009749_FT__subsp_holarctica_FTNF00200	593655	.	A	G	.	.	NS=1;RF=0.902;VF=0.098;SB=1.000;VARSEQ=FT29_H_LU,FT31_H_BE,FT65_A_SO,FT66_A_SG,FT70_A_SO,NC_019551_FT__subsp_holarctica_FSC200;SB50=0.031;SB65=0.15;TYPE=SNP(transition)	DP:AO	61:6
NC_009749_FT__subsp_holarctica_FTNF00200	594013	.	G	A	.	.	NS=1;RF=0.902;VF=0.098;SB=1.000;VARSEQ=FT29_H_LU,FT31_H_BE,FT65_A_SO,FT66_A_SG,FT70_A_SO,NC_019551_FT__subsp_holarctica_FSC200;SB50=0.031;SB65=0.15;TYPE=SNP(transition)	DP:AO	61:6
NC_009749_FT__subsp_holarctica_FTNF00200	594843	.	G	GATGTGGTCAACCGCTTTTATCGGAATTCGTTATTTAATGTTAAACGGATTTAGTGCTAGGGGATTATCATTAACTAGATATGCGATAGCAAGTATGGTGATGCTGATAATATTTATTAGACAAAAAAATAAAACTCCACCTAGTTTAAAAGATTTATTTAGGTTTGCAATTTTAGGTTTTTTTGGCTTTTTTGCATATAACGTATTTCTAAATTCTGGTGAGTCAAGAATCACTGCAGCAGGCGCAAACTTTATCATCTCTCAAGCACCAATTATTGTAGCAATATTAGCATTTGTGTTTTGGGGTGAGAAAATCAACAAATATGGTATCTTTGGTTTTGTTATAGCTATAATAGGTGCCACAATAATTTTTTTCTCAAAAAATGATACATCATTTGA…	.	.	NS=1;VF=0.098;SB=1.000;VARSEQ=FT29_H_LU,FT31_H_BE,FT65_A_SO,FT66_A_SG,FT70_A_SO,NC_019551_FT__subsp_holarctica_FSC200;SB50=0.031;SB65=0.15;TYPE=Insertion	DP:AO	61:6
NC_009749_FT__subsp_holarctica_FTNF00200	596057	.	T	C	.	.	NS=1;RF=0.967;VF=0.033;SB=1.000;VARSEQ=FT27_H_SG,FT28_H_SG;SB50=0.50;SB65=0.85;TYPE=SNP(transition)	DP:AO	61:2
NC_009749_FT__subsp_holarctica_FTNF00200	597205	.	A	C	.	.	NS=1;RF=0.902;VF=0.098;SB=1.000;VARSEQ=FT29_H_LU,FT31_H_BE,FT65_A_SO,FT66_A_SG,FT70_A_SO,NC_019551_FT__subsp_holarctica_FSC200;SB50=0.031;SB65=0.15;TYPE=SNP(transversion)	DP:AO	61:6
NC_009749_FT__subsp_holarctica_FTNF00200	597300	.	T	C	.	.	NS=1;RF=0.902;VF=0.098;SB=1.000;VARSEQ=FT29_H_LU,FT31_H_BE,FT65_A_SO,FT66_A_SG,FT70_A_SO,NC_019551_FT__subsp_holarctica_FSC200;SB50=0.031;SB65=0.15;TYPE=SNP(transition)	DP:AO	61:6
NC_009749_FT__subsp_holarctica_FTNF00200	598452	.	T	TAGG	.	.	NS=1;VF=0.016;SB=1.000;VARSEQ=FT22_H_LU;SB50=1.0;SB65=1.0;TYPE=Insertion	DP:AO	61:1
NC_009749_FT__subsp_holarctica_FTNF00200	599590	.	G	A	.	.	NS=1;RF=0.984;VF=0.016;SB=1.000;VARSEQ=FT26_H_VD;SB50=1.0;SB65=1.0;TYPE=SNP(transition)	DP:AO	61:1
NC_009749_FT__subsp_holarctica_FTNF00200	600462	.	T	C	.	.	NS=1;RF=0.902;VF=0.098;SB=1.000;VARSEQ=FT29_H_LU,FT31_H_BE,FT65_A_SO,FT66_A_SG,FT70_A_SO,NC_019551_FT__subsp_holarctica_FSC200;SB50=0.031;SB65=0.15;TYPE=SNP(transition)	DP:AO	61:6
NC_009749_FT__subsp_holarctica_FTNF00200	601991	.	G	A	.	.	NS=1;RF=0.902;VF=0.098;SB=1.000;VARSEQ=FT29_H_LU,FT31_H_BE,FT65_A_SO,FT66_A_SG,FT70_A_SO,NC_019551_FT__subsp_holarctica_FSC200;SB50=0.031;SB65=0.15;TYPE=SNP(transition)	DP:AO	61:6
NC_009749_FT__subsp_holarctica_FTNF00200	602497	.	A	G	.	.	NS=1;RF=0.902;VF=0.098;SB=1.000;VARSEQ=FT29_H_LU,FT31_H_BE,FT65_A_SO,FT66_A_SG,FT70_A_SO,NC_019551_FT__subsp_holarctica_FSC200;SB50=0.031;SB65=0.15;TYPE=SNP(transition)	DP:AO	61:6
NC_009749_FT__subsp_holarctica_FTNF00200	603430	.	C	T	.	.	NS=1;RF=0.902;VF=0.098;SB=1.000;VARSEQ=FT29_H_LU,FT31_H_BE,FT65_A_SO,FT66_A_SG,FT70_A_SO,NC_019551_FT__subsp_holarctica_FSC200;SB50=0.031;SB65=0.15;TYPE=SNP(transition)	DP:AO	61:6
NC_009749_FT__subsp_holarctica_FTNF00200	603854	.	G	GTTA	.	.	NS=1;VF=0.098;SB=1.000;VARSEQ=FT29_H_LU,FT31_H_BE,FT65_A_SO,FT66_A_SG,FT70_A_SO,NC_019551_FT__subsp_holarctica_FSC200;SB50=0.031;SB65=0.15;TYPE=Insertion(tandemrepeat)	DP:AO	61:6
NC_009749_FT__subsp_holarctica_FTNF00200	605228	.	T	G	.	.	NS=1;RF=0.902;VF=0.098;SB=1.000;VARSEQ=FT29_H_LU,FT31_H_BE,FT65_A_SO,FT66_A_SG,FT70_A_SO,NC_019551_FT__subsp_holarctica_FSC200;SB50=0.031;SB65=0.15;TYPE=SNP(transversion)	DP:AO	61:6
NC_009749_FT__subsp_holarctica_FTNF00200	605921	.	C	A	.	.	NS=1;RF=0.902;VF=0.098;SB=1.000;VARSEQ=FT29_H_LU,FT31_H_BE,FT65_A_SO,FT66_A_SG,FT70_A_SO,NC_019551_FT__subsp_holarctica_FSC200;SB50=0.031;SB65=0.15;TYPE=SNP(transversion)	DP:AO	61:6
NC_009749_FT__subsp_holarctica_FTNF00200	606217	.	G	A	.	.	NS=1;RF=0.902;VF=0.098;SB=1.000;VARSEQ=FT29_H_LU,FT31_H_BE,FT65_A_SO,FT66_A_SG,FT70_A_SO,NC_019551_FT__subsp_holarctica_FSC200;SB50=0.031;SB65=0.15;TYPE=SNP(transition)	DP:AO	61:6
NC_009749_FT__subsp_holarctica_FTNF00200	608158	.	A	G	.	.	NS=1;RF=0.902;VF=0.098;SB=1.000;VARSEQ=FT29_H_LU,FT31_H_BE,FT65_A_SO,FT66_A_SG,FT70_A_SO,NC_019551_FT__subsp_holarctica_FSC200;SB50=0.031;SB65=0.15;TYPE=SNP(transition)	DP:AO	61:6
NC_009749_FT__subsp_holarctica_FTNF00200	608659	.	T	A	.	.	NS=1;RF=0.984;VF=0.016;SB=1.000;VARSEQ=FT39_T_ZH;SB50=1.0;SB65=1.0;TYPE=SNP(transversion)	DP:AO	61:1
NC_009749_FT__subsp_holarctica_FTNF00200	609097	.	G	A	.	.	NS=1;RF=0.967;VF=0.033;SB=1.000;VARSEQ=FT65_A_SO,FT70_A_SO;SB50=0.50;SB65=0.85;TYPE=SNP(transition)	DP:AO	61:2
NC_009749_FT__subsp_holarctica_FTNF00200	609797	.	A	C	.	.	NS=1;RF=0.902;VF=0.098;SB=1.000;VARSEQ=FT29_H_LU,FT31_H_BE,FT65_A_SO,FT66_A_SG,FT70_A_SO,NC_019551_FT__subsp_holarctica_FSC200;SB50=0.031;SB65=0.15;TYPE=SNP(transversion)	DP:AO	61:6
NC_009749_FT__subsp_holarctica_FTNF00200	610037	.	C	T	.	.	NS=1;RF=0.967;VF=0.033;SB=1.000;VARSEQ=FT42_T_ZH,FT46_T_ZH;SB50=0.50;SB65=0.85;TYPE=SNP(transition)	DP:AO	61:2
NC_009749_FT__subsp_holarctica_FTNF00200	610543	.	T	C	.	.	NS=1;RF=0.738;VF=0.262;SB=1.000;VARSEQ=FT10_A_JU,FT13_A_BS,FT14_A_BS,FT17_H_LU,FT20_H_JU,FT27_H_SG,FT28_H_SG,FT29_H_LU,FT31_H_BE,FT60_A_JU,FT65_A_SO,FT66_A_SG,FT68_A_SO,FT70_A_SO,FT8_H_AG,NC_019551_FT__subsp_holarctica_FSC200;SB50=0.000031;SB65=0.0020;TYPE=SNP(transition)	DP:AO	61:16
NC_009749_FT__subsp_holarctica_FTNF00200	611158	.	A	G	.	.	NS=1;RF=0.902;VF=0.098;SB=1.000;VARSEQ=FT29_H_LU,FT31_H_BE,FT65_A_SO,FT66_A_SG,FT70_A_SO,NC_019551_FT__subsp_holarctica_FSC200;SB50=0.031;SB65=0.15;TYPE=SNP(transition)	DP:AO	61:6
NC_009749_FT__subsp_holarctica_FTNF00200	611382	.	C	A	.	.	NS=1;RF=0.967;VF=0.033;SB=1.000;VARSEQ=FT20_H_JU,FT60_A_JU;SB50=0.50;SB65=0.85;TYPE=SNP(transversion)	DP:AO	61:2
NC_009749_FT__subsp_holarctica_FTNF00200	612163	.	TTTA	T	.	.	NS=1;VF=0.016;SB=1.000;VARSEQ=FT8_H_AG;SB50=1.0;SB65=1.0;TYPE=Deletion(tandemrepeat)	DP:AO	61:1
NC_009749_FT__subsp_holarctica_FTNF00200	612445	.	G	T	.	.	NS=1;RF=0.852;VF=0.148;SB=1.000;VARSEQ=FT26_H_VD,FT38_T_ZH,FT42_T_ZH,FT45_T_ZH,FT46_T_ZH,FT52_T_LU,FT53_T_LU,FT54_T_LU,FT59_A_FR;SB50=0.0039;SB65=0.041;TYPE=SNP(transversion)	DP:AO	61:9
NC_009749_FT__subsp_holarctica_FTNF00200	612771	.	A	G	.	.	NS=1;RF=0.902;VF=0.098;SB=1.000;VARSEQ=FT29_H_LU,FT31_H_BE,FT65_A_SO,FT66_A_SG,FT70_A_SO,NC_019551_FT__subsp_holarctica_FSC200;SB50=0.031;SB65=0.15;TYPE=SNP(transition)	DP:AO	61:6
NC_009749_FT__subsp_holarctica_FTNF00200	613036	.	A	G	.	.	NS=1;RF=0.902;VF=0.098;SB=1.000;VARSEQ=FT29_H_LU,FT31_H_BE,FT65_A_SO,FT66_A_SG,FT70_A_SO,NC_019551_FT__subsp_holarctica_FSC200;SB50=0.031;SB65=0.15;TYPE=SNP(transition)	DP:AO	61:6
NC_009749_FT__subsp_holarctica_FTNF00200	613872	.	A	T	.	.	NS=1;RF=0.902;VF=0.098;SB=1.000;VARSEQ=FT29_H_LU,FT31_H_BE,FT65_A_SO,FT66_A_SG,FT70_A_SO,NC_019551_FT__subsp_holarctica_FSC200;SB50=0.031;SB65=0.15;TYPE=SNP(transversion)	DP:AO	61:6
NC_009749_FT__subsp_holarctica_FTNF00200	613915	.	G	A	.	.	NS=1;RF=0.984;VF=0.016;SB=1.000;VARSEQ=FT68_A_SO;SB50=1.0;SB65=1.0;TYPE=SNP(transition)	DP:AO	61:1
NC_009749_FT__subsp_holarctica_FTNF00200	614552	.	A	C	.	.	NS=1;RF=0.902;VF=0.098;SB=1.000;VARSEQ=FT29_H_LU,FT31_H_BE,FT65_A_SO,FT66_A_SG,FT70_A_SO,NC_019551_FT__subsp_holarctica_FSC200;SB50=0.031;SB65=0.15;TYPE=SNP(transversion)	DP:AO	61:6
NC_009749_FT__subsp_holarctica_FTNF00200	614866	.	G	A	.	.	NS=1;RF=0.984;VF=0.016;SB=1.000;VARSEQ=FT59_A_FR;SB50=1.0;SB65=1.0;TYPE=SNP(transition)	DP:AO	61:1
NC_009749_FT__subsp_holarctica_FTNF00200	615296	.	T	C	.	.	NS=1;RF=0.902;VF=0.098;SB=1.000;VARSEQ=FT29_H_LU,FT31_H_BE,FT65_A_SO,FT66_A_SG,FT70_A_SO,NC_019551_FT__subsp_holarctica_FSC200;SB50=0.031;SB65=0.15;TYPE=SNP(transition)	DP:AO	61:6
NC_009749_FT__subsp_holarctica_FTNF00200	616150	.	A	G	.	.	NS=1;RF=0.902;VF=0.098;SB=1.000;VARSEQ=FT29_H_LU,FT31_H_BE,FT65_A_SO,FT66_A_SG,FT70_A_SO,NC_019551_FT__subsp_holarctica_FSC200;SB50=0.031;SB65=0.15;TYPE=SNP(transition)	DP:AO	61:6
NC_009749_FT__subsp_holarctica_FTNF00200	616316	.	T	C	.	.	NS=1;RF=0.951;VF=0.049;SB=1.000;VARSEQ=FT58_A_SO,FT5_H_AG,FT63_A_BL;SB50=0.25;SB65=0.55;TYPE=SNP(transition)	DP:AO	61:3
NC_009749_FT__subsp_holarctica_FTNF00200	617442	.	C	A	.	.	NS=1;RF=0.902;VF=0.098;SB=1.000;VARSEQ=FT29_H_LU,FT31_H_BE,FT65_A_SO,FT66_A_SG,FT70_A_SO,NC_019551_FT__subsp_holarctica_FSC200;SB50=0.031;SB65=0.15;TYPE=SNP(transversion)	DP:AO	61:6
NC_009749_FT__subsp_holarctica_FTNF00200	618239	.	T	C	.	.	NS=1;RF=0.902;VF=0.098;SB=1.000;VARSEQ=FT29_H_LU,FT31_H_BE,FT65_A_SO,FT66_A_SG,FT70_A_SO,NC_019551_FT__subsp_holarctica_FSC200;SB50=0.031;SB65=0.15;TYPE=SNP(transition)	DP:AO	61:6
NC_009749_FT__subsp_holarctica_FTNF00200	618531	.	T	C	.	.	NS=1;RF=0.902;VF=0.098;SB=1.000;VARSEQ=FT29_H_LU,FT31_H_BE,FT65_A_SO,FT66_A_SG,FT70_A_SO,NC_019551_FT__subsp_holarctica_FSC200;SB50=0.031;SB65=0.15;TYPE=SNP(transition)	DP:AO	61:6
NC_009749_FT__subsp_holarctica_FTNF00200	618768	.	C	CATT	.	.	NS=1;VF=0.098;SB=1.000;VARSEQ=FT29_H_LU,FT31_H_BE,FT65_A_SO,FT66_A_SG,FT70_A_SO,NC_019551_FT__subsp_holarctica_FSC200;SB50=0.031;SB65=0.15;TYPE=Insertion	DP:AO	61:6
NC_009749_FT__subsp_holarctica_FTNF00200	619078	.	G	A	.	.	NS=1;RF=0.984;VF=0.016;SB=1.000;VARSEQ=FT50_H_SG;SB50=1.0;SB65=1.0;TYPE=SNP(transition)	DP:AO	61:1
NC_009749_FT__subsp_holarctica_FTNF00200	619699	.	G	T	.	.	NS=1;RF=0.902;VF=0.098;SB=1.000;VARSEQ=FT29_H_LU,FT31_H_BE,FT65_A_SO,FT66_A_SG,FT70_A_SO,NC_019551_FT__subsp_holarctica_FSC200;SB50=0.031;SB65=0.15;TYPE=SNP(transversion)	DP:AO	61:6
NC_009749_FT__subsp_holarctica_FTNF00200	620503	.	A	G	.	.	NS=1;RF=0.902;VF=0.098;SB=1.000;VARSEQ=FT29_H_LU,FT31_H_BE,FT65_A_SO,FT66_A_SG,FT70_A_SO,NC_019551_FT__subsp_holarctica_FSC200;SB50=0.031;SB65=0.15;TYPE=SNP(transition)	DP:AO	61:6
NC_009749_FT__subsp_holarctica_FTNF00200	621708	.	AGTGAATGTAACACTTGCAGAAAAAGCAAAAATAGTTCCAGAAGTTACAAAGCTCTACGGTGCTCCGTTTATTTATTTATGGGGAGATGAACTAGTTGGAGAAGCAAATATAAACTGGGAAGAATTTCAGCAGTTTGTTAAACAACAGCTTGCAAGTAAAACAGATAATCCCACAAAATATTTTAATAAAATACTAAAAGAGCATTCTAATAAAACTTTAGAAGAATTTGCCAACCAAAAATGGATTTATACATCTTTAAAAGCAGATGTTGACAATGCACTTAAATTATTA	A	.	.	NS=1;VF=0.098;SB=1.000;VARSEQ=FT29_H_LU,FT31_H_BE,FT65_A_SO,FT66_A_SG,FT70_A_SO,NC_019551_FT__subsp_holarctica_FSC200;SB50=0.031;SB65=0.15;TYPE=Deletion	DP:AO	61:6
NC_009749_FT__subsp_holarctica_FTNF00200	623237	.	C	A	.	.	NS=1;RF=0.984;VF=0.016;SB=1.000;VARSEQ=FT41_T_BL;SB50=1.0;SB65=1.0;TYPE=SNP(transversion)	DP:AO	61:1
NC_009749_FT__subsp_holarctica_FTNF00200	623649	.	AATGACTGATACAAAACATTTTGATACTATTATAATTGGTGCTGGAATTTCAGGTATATCTTTAGCACAACGATTAACTGCTGCATCTGTAAAAAATTGTGTCTTTGAGGCTAATAAGGTCGGCGGTTGTATTGACTCTCAACAATACGAAGATTTTTGGTTTGAGATGGGAGCACACACCATATACAACTCTTACAATAAAACTATAGAATATATCCACAGTAACTCTCTTGGAAAAGATATCCAACCAAGAAAAAAGCTACCATTCTTATTTGTTCAACCAAACAATAAAATTCAAAGTATTTTTATAAATATTAATCCATTTACAGCAGCTCTTAGTTTTTTGAAAAACAGAAAAGTCTCAAAACAAGATAAAACTGTTAGCGAAT	A	.	.	NS=1;VF=0.016;SB=1.000;VARSEQ=FT8_H_AG;SB50=1.0;SB65=1.0;TYPE=Deletion	DP:AO	61:1
NC_009749_FT__subsp_holarctica_FTNF00200	624057	.	C	CA	.	.	NS=1;VF=0.016;SB=1.000;VARSEQ=FT8_H_AG;SB50=1.0;SB65=1.0;TYPE=Insertion(tandemrepeat)	DP:AO	61:1
NC_009749_FT__subsp_holarctica_FTNF00200	625682	.	T	C	.	.	NS=1;RF=0.902;VF=0.098;SB=1.000;VARSEQ=FT29_H_LU,FT31_H_BE,FT65_A_SO,FT66_A_SG,FT70_A_SO,NC_019551_FT__subsp_holarctica_FSC200;SB50=0.031;SB65=0.15;TYPE=SNP(transition)	DP:AO	61:6
NC_009749_FT__subsp_holarctica_FTNF00200	626127	.	G	A	.	.	NS=1;RF=0.902;VF=0.098;SB=1.000;VARSEQ=FT29_H_LU,FT31_H_BE,FT65_A_SO,FT66_A_SG,FT70_A_SO,NC_019551_FT__subsp_holarctica_FSC200;SB50=0.031;SB65=0.15;TYPE=SNP(transition)	DP:AO	61:6
NC_009749_FT__subsp_holarctica_FTNF00200	626166	.	AATGTCCTTTTATTTAGGT	A	.	.	NS=1;VF=0.016;SB=1.000;VARSEQ=NC_019551_FT__subsp_holarctica_FSC200;SB50=1.0;SB65=1.0;TYPE=Deletion	DP:AO	61:1
NC_009749_FT__subsp_holarctica_FTNF00200	626321	.	T	C	.	.	NS=1;RF=0.016;VF=0.984;SB=1.000;VARSEQ=FT10_A_JU,FT11_A_JU,FT13_A_BS,FT14_A_BS,FT16_A_BE,FT17_H_LU,FT18_H_NW,FT19_H_BE,FT20_H_JU,FT22_H_LU,FT24_H_ZH,FT25_H_BE,FT26_H_VD,FT27_H_SG,FT28_H_SG,FT29_H_LU,FT30_H_SG,FT31_H_BE,FT32_H_LU,FT33_H_BL,FT36_H_LU,FT37_T_ZH,FT38_T_ZH,FT39_T_ZH,FT40_T_ZH,FT41_T_BL,FT42_T_ZH,FT43_T_ZH,FT44_T_ZH,FT45_T_ZH,FT46_T_ZH,FT47_T_ZH,FT48_H_LU,FT49_H_FR,FT50_H_SG,FT51_H_ZH,…	DP:AO	61:60
NC_009749_FT__subsp_holarctica_FTNF00200	626323	.	TGA	CTTCTACCTCCAGCAATAGTTGCTAATAATACAATAGGATTTTTGATTTTAAGTAAATAG	.	.	NS=1;VF=0.984;SB=1.000;VARSEQ=FT10_A_JU,FT11_A_JU,FT13_A_BS,FT14_A_BS,FT16_A_BE,FT17_H_LU,FT18_H_NW,FT19_H_BE,FT20_H_JU,FT22_H_LU,FT24_H_ZH,FT25_H_BE,FT26_H_VD,FT27_H_SG,FT28_H_SG,FT29_H_LU,FT30_H_SG,FT31_H_BE,FT32_H_LU,FT33_H_BL,FT36_H_LU,FT37_T_ZH,FT38_T_ZH,FT39_T_ZH,FT40_T_ZH,FT41_T_BL,FT42_T_ZH,FT43_T_ZH,FT44_T_ZH,FT45_T_ZH,FT46_T_ZH,FT47_T_ZH,FT48_H_LU,FT49_H_FR,FT50_H_SG,FT51_H_ZH,FT52_T_LU…	DP:AO	61:60
NC_009749_FT__subsp_holarctica_FTNF00200	626566	.	A	G	.	.	NS=1;RF=0.902;VF=0.098;SB=1.000;VARSEQ=FT29_H_LU,FT31_H_BE,FT65_A_SO,FT66_A_SG,FT70_A_SO,NC_019551_FT__subsp_holarctica_FSC200;SB50=0.031;SB65=0.15;TYPE=SNP(transition)	DP:AO	61:6
NC_009749_FT__subsp_holarctica_FTNF00200	628868	.	G	A	.	.	NS=1;RF=0.902;VF=0.098;SB=1.000;VARSEQ=FT29_H_LU,FT31_H_BE,FT65_A_SO,FT66_A_SG,FT70_A_SO,NC_019551_FT__subsp_holarctica_FSC200;SB50=0.031;SB65=0.15;TYPE=SNP(transition)	DP:AO	61:6
NC_009749_FT__subsp_holarctica_FTNF00200	629545	.	G	A	.	.	NS=1;RF=0.918;VF=0.082;SB=1.000;VARSEQ=FT29_H_LU,FT31_H_BE,FT65_A_SO,FT66_A_SG,FT70_A_SO;SB50=0.063;SB65=0.23;TYPE=SNP(transition)	DP:AO	61:5
NC_009749_FT__subsp_holarctica_FTNF00200	629598	.	AATGTGGTTATTAGAAAATATAGACATGAAAAAATCAAAATATATACTACCTAGTTTGTTTACTAGTGCTAGTTTATTATTTGCTTTCTTAGCAATTATAGCAGCCTTTAATGGTAATTTTGTCTCGTCTGCAGTATACATGCTTTTAGCAGGTTTTGCAGATGCATTTGATGGTAGGGTTGCTAGGTATACACACACTCAAACTGAATTTGGTGCTGCTTTAGATAGTCTTGCTGATGTGGTTTCATTTGGAGCTACTCCAGCCTTAGTTATGTATTTTTGGAGTTTGCATAATATTGGTGCTCTAGGCGCAGCTATTTCATTTTTGTACTTGCTTGCTGTAGCATTAAGATTAGCTAAATTTGATACT	A	.	.	NS=1;VF=0.016;SB=1.000;VARSEQ=NC_019537_FT__subsp_holarctica_F92;SB50=1.0;SB65=1.0;TYPE=Deletion	DP:AO	61:1
NC_009749_FT__subsp_holarctica_FTNF00200	630584	.	C	T	.	.	NS=1;RF=0.934;VF=0.066;SB=1.000;VARSEQ=FT24_H_ZH,FT51_H_ZH,FT55_A_ZH,FT64_A_ZH;SB50=0.13;SB65=0.36;TYPE=SNP(transition)	DP:AO	61:4
NC_009749_FT__subsp_holarctica_FTNF00200	631485	.	C	A	.	.	NS=1;RF=0.902;VF=0.098;SB=1.000;VARSEQ=FT29_H_LU,FT31_H_BE,FT65_A_SO,FT66_A_SG,FT70_A_SO,NC_019551_FT__subsp_holarctica_FSC200;SB50=0.031;SB65=0.15;TYPE=SNP(transversion)	DP:AO	61:6
NC_009749_FT__subsp_holarctica_FTNF00200	633358	.	T	G	.	.	NS=1;RF=0.902;VF=0.098;SB=1.000;VARSEQ=FT29_H_LU,FT31_H_BE,FT65_A_SO,FT66_A_SG,FT70_A_SO,NC_019551_FT__subsp_holarctica_FSC200;SB50=0.031;SB65=0.15;TYPE=SNP(transversion)	DP:AO	61:6
NC_009749_FT__subsp_holarctica_FTNF00200	634535	.	A	G	.	.	NS=1;RF=0.902;VF=0.098;SB=1.000;VARSEQ=FT29_H_LU,FT31_H_BE,FT65_A_SO,FT66_A_SG,FT70_A_SO,NC_019551_FT__subsp_holarctica_FSC200;SB50=0.031;SB65=0.15;TYPE=SNP(transition)	DP:AO	61:6
NC_009749_FT__subsp_holarctica_FTNF00200	635260	.	G	A	.	.	NS=1;RF=0.951;VF=0.049;SB=1.000;VARSEQ=FT31_H_BE,FT65_A_SO,FT70_A_SO;SB50=0.25;SB65=0.55;TYPE=SNP(transition)	DP:AO	61:3
NC_009749_FT__subsp_holarctica_FTNF00200	636033	.	G	GATG	.	.	NS=1;VF=0.967;SB=1.000;VARSEQ=FT10_A_JU,FT11_A_JU,FT13_A_BS,FT14_A_BS,FT16_A_BE,FT17_H_LU,FT18_H_NW,FT19_H_BE,FT20_H_JU,FT22_H_LU,FT24_H_ZH,FT25_H_BE,FT26_H_VD,FT27_H_SG,FT28_H_SG,FT29_H_LU,FT30_H_SG,FT31_H_BE,FT32_H_LU,FT33_H_BL,FT36_H_LU,FT37_T_ZH,FT38_T_ZH,FT39_T_ZH,FT40_T_ZH,FT41_T_BL,FT42_T_ZH,FT43_T_ZH,FT44_T_ZH,FT45_T_ZH,FT46_T_ZH,FT47_T_ZH,FT48_H_LU,FT49_H_FR,FT50_H_SG,FT51_H_ZH,FT52_T_LU…	DP:AO	61:59
NC_009749_FT__subsp_holarctica_FTNF00200	636431	.	A	G	.	.	NS=1;RF=0.902;VF=0.098;SB=1.000;VARSEQ=FT29_H_LU,FT31_H_BE,FT65_A_SO,FT66_A_SG,FT70_A_SO,NC_019551_FT__subsp_holarctica_FSC200;SB50=0.031;SB65=0.15;TYPE=SNP(transition)	DP:AO	61:6
NC_009749_FT__subsp_holarctica_FTNF00200	636432	.	G	GAATCCTGGTTTAGTAATGGCATCTATACAATTTGTGATATCTCTATTTGCTGCATATTATGTTACTGTTCATGGCTTAGATAATCCTATAGCATGGTGGCTGGGTACCATAATATTTTCAATAGTTGCACATATTTTATTATTTAAACTTGTAATGACTAGAGATTAG	.	.	NS=1;VF=0.098;SB=1.000;VARSEQ=FT29_H_LU,FT31_H_BE,FT65_A_SO,FT66_A_SG,FT70_A_SO,NC_019551_FT__subsp_holarctica_FSC200;SB50=0.031;SB65=0.15;TYPE=Insertion	DP:AO	61:6
NC_009749_FT__subsp_holarctica_FTNF00200	636986	.	A	G	.	.	NS=1;RF=0.902;VF=0.098;SB=1.000;VARSEQ=FT29_H_LU,FT31_H_BE,FT65_A_SO,FT66_A_SG,FT70_A_SO,NC_019551_FT__subsp_holarctica_FSC200;SB50=0.031;SB65=0.15;TYPE=SNP(transition)	DP:AO	61:6
NC_009749_FT__subsp_holarctica_FTNF00200	637138	.	A	G	.	.	NS=1;RF=0.902;VF=0.098;SB=1.000;VARSEQ=FT29_H_LU,FT31_H_BE,FT65_A_SO,FT66_A_SG,FT70_A_SO,NC_019551_FT__subsp_holarctica_FSC200;SB50=0.031;SB65=0.15;TYPE=SNP(transition)	DP:AO	61:6
NC_009749_FT__subsp_holarctica_FTNF00200	637736	.	T	C	.	.	NS=1;RF=0.902;VF=0.098;SB=1.000;VARSEQ=FT29_H_LU,FT31_H_BE,FT65_A_SO,FT66_A_SG,FT70_A_SO,NC_019551_FT__subsp_holarctica_FSC200;SB50=0.031;SB65=0.15;TYPE=SNP(transition)	DP:AO	61:6
NC_009749_FT__subsp_holarctica_FTNF00200	637899	.	T	C	.	.	NS=1;RF=0.902;VF=0.098;SB=1.000;VARSEQ=FT29_H_LU,FT31_H_BE,FT65_A_SO,FT66_A_SG,FT70_A_SO,NC_019551_FT__subsp_holarctica_FSC200;SB50=0.031;SB65=0.15;TYPE=SNP(transition)	DP:AO	61:6
NC_009749_FT__subsp_holarctica_FTNF00200	638233	.	G	A	.	.	NS=1;RF=0.984;VF=0.016;SB=1.000;VARSEQ=FT39_T_ZH;SB50=1.0;SB65=1.0;TYPE=SNP(transition)	DP:AO	61:1
NC_009749_FT__subsp_holarctica_FTNF00200	638852	.	A	G	.	.	NS=1;RF=0.902;VF=0.098;SB=1.000;VARSEQ=FT29_H_LU,FT31_H_BE,FT65_A_SO,FT66_A_SG,FT70_A_SO,NC_019551_FT__subsp_holarctica_FSC200;SB50=0.031;SB65=0.15;TYPE=SNP(transition)	DP:AO	61:6
NC_009749_FT__subsp_holarctica_FTNF00200	639172	.	G	T	.	.	NS=1;RF=0.902;VF=0.098;SB=1.000;VARSEQ=FT29_H_LU,FT31_H_BE,FT65_A_SO,FT66_A_SG,FT70_A_SO,NC_019551_FT__subsp_holarctica_FSC200;SB50=0.031;SB65=0.15;TYPE=SNP(transversion)	DP:AO	61:6
NC_009749_FT__subsp_holarctica_FTNF00200	640411	.	A	C	.	.	NS=1;RF=0.902;VF=0.098;SB=1.000;VARSEQ=FT29_H_LU,FT31_H_BE,FT65_A_SO,FT66_A_SG,FT70_A_SO,NC_019551_FT__subsp_holarctica_FSC200;SB50=0.031;SB65=0.15;TYPE=SNP(transversion)	DP:AO	61:6
NC_009749_FT__subsp_holarctica_FTNF00200	641283	.	G	T	.	.	NS=1;RF=0.984;VF=0.016;SB=1.000;VARSEQ=FT30_H_SG;SB50=1.0;SB65=1.0;TYPE=SNP(transversion)	DP:AO	61:1
NC_009749_FT__subsp_holarctica_FTNF00200	642713	.	G	A	.	.	NS=1;RF=0.902;VF=0.098;SB=1.000;VARSEQ=FT29_H_LU,FT31_H_BE,FT65_A_SO,FT66_A_SG,FT70_A_SO,NC_019551_FT__subsp_holarctica_FSC200;SB50=0.031;SB65=0.15;TYPE=SNP(transition)	DP:AO	61:6
NC_009749_FT__subsp_holarctica_FTNF00200	643088	.	C	T	.	.	NS=1;RF=0.984;VF=0.016;SB=1.000;VARSEQ=FT41_T_BL;SB50=1.0;SB65=1.0;TYPE=SNP(transition)	DP:AO	61:1
NC_009749_FT__subsp_holarctica_FTNF00200	643814	.	T	C	.	.	NS=1;RF=0.902;VF=0.098;SB=1.000;VARSEQ=FT29_H_LU,FT31_H_BE,FT65_A_SO,FT66_A_SG,FT70_A_SO,NC_019551_FT__subsp_holarctica_FSC200;SB50=0.031;SB65=0.15;TYPE=SNP(transition)	DP:AO	61:6
NC_009749_FT__subsp_holarctica_FTNF00200	646169	.	G	A	.	.	NS=1;RF=0.984;VF=0.016;SB=1.000;VARSEQ=FT56_A_AG;SB50=1.0;SB65=1.0;TYPE=SNP(transition)	DP:AO	61:1
NC_009749_FT__subsp_holarctica_FTNF00200	646215	.	C	A	.	.	NS=1;RF=0.984;VF=0.016;SB=1.000;VARSEQ=NC_019551_FT__subsp_holarctica_FSC200;SB50=1.0;SB65=1.0;TYPE=SNP(transversion)	DP:AO	61:1
NC_009749_FT__subsp_holarctica_FTNF00200	648436	.	C	T	.	.	NS=1;RF=0.902;VF=0.098;SB=1.000;VARSEQ=FT29_H_LU,FT31_H_BE,FT65_A_SO,FT66_A_SG,FT70_A_SO,NC_019551_FT__subsp_holarctica_FSC200;SB50=0.031;SB65=0.15;TYPE=SNP(transition)	DP:AO	61:6
NC_009749_FT__subsp_holarctica_FTNF00200	648716	.	A	G	.	.	NS=1;RF=0.902;VF=0.098;SB=1.000;VARSEQ=FT29_H_LU,FT31_H_BE,FT65_A_SO,FT66_A_SG,FT70_A_SO,NC_019551_FT__subsp_holarctica_FSC200;SB50=0.031;SB65=0.15;TYPE=SNP(transition)	DP:AO	61:6
NC_009749_FT__subsp_holarctica_FTNF00200	649579	.	A	G	.	.	NS=1;RF=0.902;VF=0.098;SB=1.000;VARSEQ=FT29_H_LU,FT31_H_BE,FT65_A_SO,FT66_A_SG,FT70_A_SO,NC_019551_FT__subsp_holarctica_FSC200;SB50=0.031;SB65=0.15;TYPE=SNP(transition)	DP:AO	61:6
NC_009749_FT__subsp_holarctica_FTNF00200	650113	.	A	G	.	.	NS=1;RF=0.902;VF=0.098;SB=1.000;VARSEQ=FT29_H_LU,FT31_H_BE,FT65_A_SO,FT66_A_SG,FT70_A_SO,NC_019551_FT__subsp_holarctica_FSC200;SB50=0.031;SB65=0.15;TYPE=SNP(transition)	DP:AO	61:6
NC_009749_FT__subsp_holarctica_FTNF00200	650725	.	G	A	.	.	NS=1;RF=0.984;VF=0.016;SB=1.000;VARSEQ=FT59_A_FR;SB50=1.0;SB65=1.0;TYPE=SNP(transition)	DP:AO	61:1
NC_009749_FT__subsp_holarctica_FTNF00200	651000	.	GGTG	G	.	.	NS=1;VF=1.000;SB=1.000;VARSEQ=FT10_A_JU,FT11_A_JU,FT13_A_BS,FT14_A_BS,FT16_A_BE,FT17_H_LU,FT18_H_NW,FT19_H_BE,FT20_H_JU,FT22_H_LU,FT24_H_ZH,FT25_H_BE,FT26_H_VD,FT27_H_SG,FT28_H_SG,FT29_H_LU,FT30_H_SG,FT31_H_BE,FT32_H_LU,FT33_H_BL,FT36_H_LU,FT37_T_ZH,FT38_T_ZH,FT39_T_ZH,FT40_T_ZH,FT41_T_BL,FT42_T_ZH,FT43_T_ZH,FT44_T_ZH,FT45_T_ZH,FT46_T_ZH,FT47_T_ZH,FT48_H_LU,FT49_H_FR,FT50_H_SG,FT51_H_ZH,FT52_T_LU…	DP:AO	61:61
NC_009749_FT__subsp_holarctica_FTNF00200	651180	.	C	T	.	.	NS=1;RF=0.984;VF=0.016;SB=1.000;VARSEQ=FT31_H_BE;SB50=1.0;SB65=1.0;TYPE=SNP(transition)	DP:AO	61:1
NC_009749_FT__subsp_holarctica_FTNF00200	651859	.	G	A	.	.	NS=1;RF=0.984;VF=0.016;SB=1.000;VARSEQ=FT26_H_VD;SB50=1.0;SB65=1.0;TYPE=SNP(transition)	DP:AO	61:1
NC_009749_FT__subsp_holarctica_FTNF00200	651931	.	G	T	.	.	NS=1;RF=0.902;VF=0.098;SB=1.000;VARSEQ=FT29_H_LU,FT31_H_BE,FT65_A_SO,FT66_A_SG,FT70_A_SO,NC_019551_FT__subsp_holarctica_FSC200;SB50=0.031;SB65=0.15;TYPE=SNP(transversion)	DP:AO	61:6
NC_009749_FT__subsp_holarctica_FTNF00200	652270	.	T	C	.	.	NS=1;RF=0.902;VF=0.098;SB=1.000;VARSEQ=FT29_H_LU,FT31_H_BE,FT65_A_SO,FT66_A_SG,FT70_A_SO,NC_019551_FT__subsp_holarctica_FSC200;SB50=0.031;SB65=0.15;TYPE=SNP(transition)	DP:AO	61:6
NC_009749_FT__subsp_holarctica_FTNF00200	652948	.	C	T	.	.	NS=1;RF=0.951;VF=0.049;SB=1.000;VARSEQ=FT52_T_LU,FT53_T_LU,FT54_T_LU;SB50=0.25;SB65=0.55;TYPE=SNP(transition)	DP:AO	61:3
NC_009749_FT__subsp_holarctica_FTNF00200	653665	.	A	G	.	.	NS=1;RF=0.902;VF=0.098;SB=1.000;VARSEQ=FT29_H_LU,FT31_H_BE,FT65_A_SO,FT66_A_SG,FT70_A_SO,NC_019551_FT__subsp_holarctica_FSC200;SB50=0.031;SB65=0.15;TYPE=SNP(transition)	DP:AO	61:6
NC_009749_FT__subsp_holarctica_FTNF00200	653986	.	T	G	.	.	NS=1;RF=0.902;VF=0.098;SB=1.000;VARSEQ=FT29_H_LU,FT31_H_BE,FT65_A_SO,FT66_A_SG,FT70_A_SO,NC_019551_FT__subsp_holarctica_FSC200;SB50=0.031;SB65=0.15;TYPE=SNP(transversion)	DP:AO	61:6
NC_009749_FT__subsp_holarctica_FTNF00200	654749	.	C	T	.	.	NS=1;RF=0.984;VF=0.016;SB=1.000;VARSEQ=FT18_H_NW;SB50=1.0;SB65=1.0;TYPE=SNP(transition)	DP:AO	61:1
NC_009749_FT__subsp_holarctica_FTNF00200	654854	.	T	G	.	.	NS=1;RF=0.902;VF=0.098;SB=1.000;VARSEQ=FT29_H_LU,FT31_H_BE,FT65_A_SO,FT66_A_SG,FT70_A_SO,NC_019551_FT__subsp_holarctica_FSC200;SB50=0.031;SB65=0.15;TYPE=SNP(transversion)	DP:AO	61:6
NC_009749_FT__subsp_holarctica_FTNF00200	654969	.	T	G	.	.	NS=1;RF=0.902;VF=0.098;SB=1.000;VARSEQ=FT29_H_LU,FT31_H_BE,FT65_A_SO,FT66_A_SG,FT70_A_SO,NC_019551_FT__subsp_holarctica_FSC200;SB50=0.031;SB65=0.15;TYPE=SNP(transversion)	DP:AO	61:6
NC_009749_FT__subsp_holarctica_FTNF00200	656002	.	G	GGTGCAGCAA	.	.	NS=1;VF=0.098;SB=1.000;VARSEQ=FT29_H_LU,FT31_H_BE,FT65_A_SO,FT66_A_SG,FT70_A_SO,NC_019551_FT__subsp_holarctica_FSC200;SB50=0.031;SB65=0.15;TYPE=Insertion	DP:AO	61:6
NC_009749_FT__subsp_holarctica_FTNF00200	657877	.	A	G	.	.	NS=1;RF=0.902;VF=0.098;SB=1.000;VARSEQ=FT29_H_LU,FT31_H_BE,FT65_A_SO,FT66_A_SG,FT70_A_SO,NC_019551_FT__subsp_holarctica_FSC200;SB50=0.031;SB65=0.15;TYPE=SNP(transition)	DP:AO	61:6
NC_009749_FT__subsp_holarctica_FTNF00200	658683	.	C	A	.	.	NS=1;RF=0.902;VF=0.098;SB=1.000;VARSEQ=FT29_H_LU,FT31_H_BE,FT65_A_SO,FT66_A_SG,FT70_A_SO,NC_019551_FT__subsp_holarctica_FSC200;SB50=0.031;SB65=0.15;TYPE=SNP(transversion)	DP:AO	61:6
NC_009749_FT__subsp_holarctica_FTNF00200	658865	.	G	T	.	.	NS=1;RF=0.984;VF=0.016;SB=1.000;VARSEQ=FT24_H_ZH;SB50=1.0;SB65=1.0;TYPE=SNP(transversion)	DP:AO	61:1
NC_009749_FT__subsp_holarctica_FTNF00200	659762	.	C	T	.	.	NS=1;RF=0.984;VF=0.016;SB=1.000;VARSEQ=FT26_H_VD;SB50=1.0;SB65=1.0;TYPE=SNP(transition)	DP:AO	61:1
NC_009749_FT__subsp_holarctica_FTNF00200	659770	.	T	C	.	.	NS=1;RF=0.902;VF=0.098;SB=1.000;VARSEQ=FT29_H_LU,FT31_H_BE,FT65_A_SO,FT66_A_SG,FT70_A_SO,NC_019551_FT__subsp_holarctica_FSC200;SB50=0.031;SB65=0.15;TYPE=SNP(transition)	DP:AO	61:6
NC_009749_FT__subsp_holarctica_FTNF00200	660260	.	C	T	.	.	NS=1;RF=0.902;VF=0.098;SB=1.000;VARSEQ=FT29_H_LU,FT31_H_BE,FT65_A_SO,FT66_A_SG,FT70_A_SO,NC_019551_FT__subsp_holarctica_FSC200;SB50=0.031;SB65=0.15;TYPE=SNP(transition)	DP:AO	61:6
NC_009749_FT__subsp_holarctica_FTNF00200	660931	.	TTTA	T	.	.	NS=1;VF=0.098;SB=1.000;VARSEQ=FT29_H_LU,FT31_H_BE,FT65_A_SO,FT66_A_SG,FT70_A_SO,NC_019551_FT__subsp_holarctica_FSC200;SB50=0.031;SB65=0.15;TYPE=Deletion	DP:AO	61:6
NC_009749_FT__subsp_holarctica_FTNF00200	661097	.	C	T	.	.	NS=1;RF=0.984;VF=0.016;SB=1.000;VARSEQ=FT17_H_LU;SB50=1.0;SB65=1.0;TYPE=SNP(transition)	DP:AO	61:1
NC_009749_FT__subsp_holarctica_FTNF00200	661313	.	C	T	.	.	NS=1;RF=0.902;VF=0.098;SB=1.000;VARSEQ=FT29_H_LU,FT31_H_BE,FT65_A_SO,FT66_A_SG,FT70_A_SO,NC_019551_FT__subsp_holarctica_FSC200;SB50=0.031;SB65=0.15;TYPE=SNP(transition)	DP:AO	61:6
NC_009749_FT__subsp_holarctica_FTNF00200	661648	.	A	T	.	.	NS=1;RF=0.902;VF=0.098;SB=1.000;VARSEQ=FT29_H_LU,FT31_H_BE,FT65_A_SO,FT66_A_SG,FT70_A_SO,NC_019551_FT__subsp_holarctica_FSC200;SB50=0.031;SB65=0.15;TYPE=SNP(transversion)	DP:AO	61:6
NC_009749_FT__subsp_holarctica_FTNF00200	663414	.	AATGAAAAAACTAGTAACAGATTTACGAAACTTACCAAATAAACTTATCTATAGCATAATTATTGTATTATTTTCTGTATTTATTGTTATTTATGCTTACTTCATTTTATCTTGGAGTATCGGTATGAATACAGAGCTTGCAACCTATGGTTTAGGTAATAGTGAGTATTTATATCCATTACATACCCAGTACTTTCTTTTAGACAGACCAACCTTAGCAATTATAACTTATGTTTTAGGACAAGTTGCTATTCCATATTTTACTTTACTGATAAGT	A	.	.	NS=1;VF=0.098;SB=1.000;VARSEQ=FT29_H_LU,FT31_H_BE,FT65_A_SO,FT66_A_SG,FT70_A_SO,NC_019551_FT__subsp_holarctica_FSC200;SB50=0.031;SB65=0.15;TYPE=Deletion	DP:AO	61:6
NC_009749_FT__subsp_holarctica_FTNF00200	663942	.	A	C	.	.	NS=1;RF=0.902;VF=0.098;SB=1.000;VARSEQ=FT29_H_LU,FT31_H_BE,FT65_A_SO,FT66_A_SG,FT70_A_SO,NC_019551_FT__subsp_holarctica_FSC200;SB50=0.031;SB65=0.15;TYPE=SNP(transversion)	DP:AO	61:6
NC_009749_FT__subsp_holarctica_FTNF00200	664313	.	T	C	.	.	NS=1;RF=0.902;VF=0.098;SB=1.000;VARSEQ=FT29_H_LU,FT31_H_BE,FT65_A_SO,FT66_A_SG,FT70_A_SO,NC_019551_FT__subsp_holarctica_FSC200;SB50=0.031;SB65=0.15;TYPE=SNP(transition)	DP:AO	61:6
NC_009749_FT__subsp_holarctica_FTNF00200	665396	.	A	G	.	.	NS=1;RF=0.902;VF=0.098;SB=1.000;VARSEQ=FT29_H_LU,FT31_H_BE,FT65_A_SO,FT66_A_SG,FT70_A_SO,NC_019551_FT__subsp_holarctica_FSC200;SB50=0.031;SB65=0.15;TYPE=SNP(transition)	DP:AO	61:6
NC_009749_FT__subsp_holarctica_FTNF00200	665488	.	T	C	.	.	NS=1;RF=0.902;VF=0.098;SB=1.000;VARSEQ=FT29_H_LU,FT31_H_BE,FT65_A_SO,FT66_A_SG,FT70_A_SO,NC_019551_FT__subsp_holarctica_FSC200;SB50=0.031;SB65=0.15;TYPE=SNP(transition)	DP:AO	61:6
NC_009749_FT__subsp_holarctica_FTNF00200	665683	.	C	T	.	.	NS=1;RF=0.852;VF=0.148;SB=1.000;VARSEQ=FT26_H_VD,FT38_T_ZH,FT42_T_ZH,FT45_T_ZH,FT46_T_ZH,FT52_T_LU,FT53_T_LU,FT54_T_LU,FT59_A_FR;SB50=0.0039;SB65=0.041;TYPE=SNP(transition)	DP:AO	61:9
NC_009749_FT__subsp_holarctica_FTNF00200	667265	.	C	T	.	.	NS=1;RF=0.984;VF=0.016;SB=1.000;VARSEQ=FT17_H_LU;SB50=1.0;SB65=1.0;TYPE=SNP(transition)	DP:AO	61:1
NC_009749_FT__subsp_holarctica_FTNF00200	667961	.	G	A	.	.	NS=1;RF=0.984;VF=0.016;SB=1.000;VARSEQ=FT31_H_BE;SB50=1.0;SB65=1.0;TYPE=SNP(transition)	DP:AO	61:1
NC_009749_FT__subsp_holarctica_FTNF00200	668083	.	G	A	.	.	NS=1;RF=0.902;VF=0.098;SB=1.000;VARSEQ=FT29_H_LU,FT31_H_BE,FT65_A_SO,FT66_A_SG,FT70_A_SO,NC_019551_FT__subsp_holarctica_FSC200;SB50=0.031;SB65=0.15;TYPE=SNP(transition)	DP:AO	61:6
NC_009749_FT__subsp_holarctica_FTNF00200	669080	.	C	T	.	.	NS=1;RF=0.934;VF=0.066;SB=1.000;VARSEQ=FT38_T_ZH,FT42_T_ZH,FT45_T_ZH,FT46_T_ZH;SB50=0.13;SB65=0.36;TYPE=SNP(transition)	DP:AO	61:4
NC_009749_FT__subsp_holarctica_FTNF00200	670314	.	G	A	.	.	NS=1;RF=0.902;VF=0.098;SB=1.000;VARSEQ=FT29_H_LU,FT31_H_BE,FT65_A_SO,FT66_A_SG,FT70_A_SO,NC_019551_FT__subsp_holarctica_FSC200;SB50=0.031;SB65=0.15;TYPE=SNP(transition)	DP:AO	61:6
NC_009749_FT__subsp_holarctica_FTNF00200	670319	.	TA	T	.	.	NS=1;VF=0.016;SB=1.000;VARSEQ=NC_019537_FT__subsp_holarctica_F92;SB50=1.0;SB65=1.0;TYPE=Deletion(tandemrepeat)	DP:AO	61:1
NC_009749_FT__subsp_holarctica_FTNF00200	670342	.	AGTGTTAATATGCTTAAAGAGTTACATATTGCACAAAGAGAACTCAAGAATGGTATGAGTATTAACGATTTGTATCAAAAAACTTTAGTAGCAGATTATGACAAAATTAAAAAAAATCTTTATGCCTTAGAAAAAGCTAATATCATTAGGATTACAGTCCAAGATATTTGCTACTTAAATTGTGATGTTTTTGATATAAGCTTATATAAAATTTACTTGGCTTTTAATCCTACAATTAATTTTAAAACTAGTTCTATTAGGAAAATTAATGTTATAAAATCTCAGCTATATAAACAACTTGATATAAAATTGTACGAGTGTTTTTAA	A	.	.	NS=1;VF=0.016;SB=1.000;VARSEQ=NC_019537_FT__subsp_holarctica_F92;SB50=1.0;SB65=1.0;TYPE=Deletion	DP:AO	61:1
NC_009749_FT__subsp_holarctica_FTNF00200	670821	.	A	G	.	.	NS=1;RF=0.902;VF=0.098;SB=1.000;VARSEQ=FT29_H_LU,FT31_H_BE,FT65_A_SO,FT66_A_SG,FT70_A_SO,NC_019551_FT__subsp_holarctica_FSC200;SB50=0.031;SB65=0.15;TYPE=SNP(transition)	DP:AO	61:6
NC_009749_FT__subsp_holarctica_FTNF00200	670920	.	C	A	.	.	NS=1;RF=0.984;VF=0.016;SB=1.000;VARSEQ=FT56_A_AG;SB50=1.0;SB65=1.0;TYPE=SNP(transversion)	DP:AO	61:1
NC_009749_FT__subsp_holarctica_FTNF00200	671424	.	G	A	.	.	NS=1;RF=0.902;VF=0.098;SB=1.000;VARSEQ=FT29_H_LU,FT31_H_BE,FT65_A_SO,FT66_A_SG,FT70_A_SO,NC_019551_FT__subsp_holarctica_FSC200;SB50=0.031;SB65=0.15;TYPE=SNP(transition)	DP:AO	61:6
NC_009749_FT__subsp_holarctica_FTNF00200	672111	.	A	AATT	.	.	NS=1;VF=0.098;SB=1.000;VARSEQ=FT29_H_LU,FT31_H_BE,FT65_A_SO,FT66_A_SG,FT70_A_SO,NC_019551_FT__subsp_holarctica_FSC200;SB50=0.031;SB65=0.15;TYPE=Insertion	DP:AO	61:6
NC_009749_FT__subsp_holarctica_FTNF00200	672526	.	G	A	.	.	NS=1;RF=0.902;VF=0.098;SB=1.000;VARSEQ=FT29_H_LU,FT31_H_BE,FT65_A_SO,FT66_A_SG,FT70_A_SO,NC_019551_FT__subsp_holarctica_FSC200;SB50=0.031;SB65=0.15;TYPE=SNP(transition)	DP:AO	61:6
NC_009749_FT__subsp_holarctica_FTNF00200	673583	.	G	A	.	.	NS=1;RF=0.902;VF=0.098;SB=1.000;VARSEQ=FT29_H_LU,FT31_H_BE,FT65_A_SO,FT66_A_SG,FT70_A_SO,NC_019551_FT__subsp_holarctica_FSC200;SB50=0.031;SB65=0.15;TYPE=SNP(transition)	DP:AO	61:6
NC_009749_FT__subsp_holarctica_FTNF00200	673734	.	T	A	.	.	NS=1;RF=0.902;VF=0.098;SB=1.000;VARSEQ=FT29_H_LU,FT31_H_BE,FT65_A_SO,FT66_A_SG,FT70_A_SO,NC_019551_FT__subsp_holarctica_FSC200;SB50=0.031;SB65=0.15;TYPE=SNP(transversion)	DP:AO	61:6
NC_009749_FT__subsp_holarctica_FTNF00200	674316	.	G	A	.	.	NS=1;RF=0.902;VF=0.098;SB=1.000;VARSEQ=FT29_H_LU,FT31_H_BE,FT65_A_SO,FT66_A_SG,FT70_A_SO,NC_019551_FT__subsp_holarctica_FSC200;SB50=0.031;SB65=0.15;TYPE=SNP(transition)	DP:AO	61:6
NC_009749_FT__subsp_holarctica_FTNF00200	674341	.	G	A	.	.	NS=1;RF=0.902;VF=0.098;SB=1.000;VARSEQ=FT29_H_LU,FT31_H_BE,FT65_A_SO,FT66_A_SG,FT70_A_SO,NC_019551_FT__subsp_holarctica_FSC200;SB50=0.031;SB65=0.15;TYPE=SNP(transition)	DP:AO	61:6
NC_009749_FT__subsp_holarctica_FTNF00200	674595	.	G	A	.	.	NS=1;RF=0.984;VF=0.016;SB=1.000;VARSEQ=FT70_A_SO;SB50=1.0;SB65=1.0;TYPE=SNP(transition)	DP:AO	61:1
NC_009749_FT__subsp_holarctica_FTNF00200	675474	.	A	T	.	.	NS=1;RF=0.984;VF=0.016;SB=1.000;VARSEQ=FT32_H_LU;SB50=1.0;SB65=1.0;TYPE=SNP(transversion)	DP:AO	61:1
NC_009749_FT__subsp_holarctica_FTNF00200	676354	.	G	A	.	.	NS=1;RF=0.934;VF=0.066;SB=1.000;VARSEQ=FT14_A_BS,FT17_H_LU,FT27_H_SG,FT28_H_SG;SB50=0.13;SB65=0.36;TYPE=SNP(transition)	DP:AO	61:4
NC_009749_FT__subsp_holarctica_FTNF00200	676694	.	A	G	.	.	NS=1;RF=0.902;VF=0.098;SB=1.000;VARSEQ=FT29_H_LU,FT31_H_BE,FT65_A_SO,FT66_A_SG,FT70_A_SO,NC_019551_FT__subsp_holarctica_FSC200;SB50=0.031;SB65=0.15;TYPE=SNP(transition)	DP:AO	61:6
NC_009749_FT__subsp_holarctica_FTNF00200	676856	.	C	A	.	.	NS=1;RF=0.984;VF=0.016;SB=1.000;VARSEQ=FT56_A_AG;SB50=1.0;SB65=1.0;TYPE=SNP(transversion)	DP:AO	61:1
NC_009749_FT__subsp_holarctica_FTNF00200	677798	.	G	T	.	.	NS=1;RF=0.984;VF=0.016;SB=1.000;VARSEQ=NC_019551_FT__subsp_holarctica_FSC200;SB50=1.0;SB65=1.0;TYPE=SNP(transversion)	DP:AO	61:1
NC_009749_FT__subsp_holarctica_FTNF00200	679114	.	C	A	.	.	NS=1;RF=0.984;VF=0.016;SB=1.000;VARSEQ=FT32_H_LU;SB50=1.0;SB65=1.0;TYPE=SNP(transversion)	DP:AO	61:1
NC_009749_FT__subsp_holarctica_FTNF00200	679855	.	G	T	.	.	NS=1;RF=0.984;VF=0.016;SB=1.000;VARSEQ=FT56_A_AG;SB50=1.0;SB65=1.0;TYPE=SNP(transversion)	DP:AO	61:1
NC_009749_FT__subsp_holarctica_FTNF00200	681880	.	C	T	.	.	NS=1;RF=0.967;VF=0.033;SB=1.000;VARSEQ=FT55_A_ZH,FT64_A_ZH;SB50=0.50;SB65=0.85;TYPE=SNP(transition)	DP:AO	61:2
NC_009749_FT__subsp_holarctica_FTNF00200	682180	.	A	G	.	.	NS=1;RF=0.902;VF=0.098;SB=1.000;VARSEQ=FT29_H_LU,FT31_H_BE,FT65_A_SO,FT66_A_SG,FT70_A_SO,NC_019551_FT__subsp_holarctica_FSC200;SB50=0.031;SB65=0.15;TYPE=SNP(transition)	DP:AO	61:6
NC_009749_FT__subsp_holarctica_FTNF00200	682986	.	T	C	.	.	NS=1;RF=0.902;VF=0.098;SB=1.000;VARSEQ=FT29_H_LU,FT31_H_BE,FT65_A_SO,FT66_A_SG,FT70_A_SO,NC_019551_FT__subsp_holarctica_FSC200;SB50=0.031;SB65=0.15;TYPE=SNP(transition)	DP:AO	61:6
NC_009749_FT__subsp_holarctica_FTNF00200	683092	.	A	G	.	.	NS=1;RF=0.902;VF=0.098;SB=1.000;VARSEQ=FT29_H_LU,FT31_H_BE,FT65_A_SO,FT66_A_SG,FT70_A_SO,NC_019551_FT__subsp_holarctica_FSC200;SB50=0.031;SB65=0.15;TYPE=SNP(transition)	DP:AO	61:6
NC_009749_FT__subsp_holarctica_FTNF00200	684532	.	G	A	.	.	NS=1;RF=0.902;VF=0.098;SB=1.000;VARSEQ=FT29_H_LU,FT31_H_BE,FT65_A_SO,FT66_A_SG,FT70_A_SO,NC_019551_FT__subsp_holarctica_FSC200;SB50=0.031;SB65=0.15;TYPE=SNP(transition)	DP:AO	61:6
NC_009749_FT__subsp_holarctica_FTNF00200	685108	.	A	G	.	.	NS=1;RF=0.902;VF=0.098;SB=1.000;VARSEQ=FT29_H_LU,FT31_H_BE,FT65_A_SO,FT66_A_SG,FT70_A_SO,NC_019551_FT__subsp_holarctica_FSC200;SB50=0.031;SB65=0.15;TYPE=SNP(transition)	DP:AO	61:6
NC_009749_FT__subsp_holarctica_FTNF00200	685333	.	G	A	.	.	NS=1;RF=0.902;VF=0.098;SB=1.000;VARSEQ=FT29_H_LU,FT31_H_BE,FT65_A_SO,FT66_A_SG,FT70_A_SO,NC_019551_FT__subsp_holarctica_FSC200;SB50=0.031;SB65=0.15;TYPE=SNP(transition)	DP:AO	61:6
NC_009749_FT__subsp_holarctica_FTNF00200	685584	.	A	G	.	.	NS=1;RF=0.902;VF=0.098;SB=1.000;VARSEQ=FT29_H_LU,FT31_H_BE,FT65_A_SO,FT66_A_SG,FT70_A_SO,NC_019551_FT__subsp_holarctica_FSC200;SB50=0.031;SB65=0.15;TYPE=SNP(transition)	DP:AO	61:6
NC_009749_FT__subsp_holarctica_FTNF00200	686050	.	A	C	.	.	NS=1;RF=0.902;VF=0.098;SB=1.000;VARSEQ=FT29_H_LU,FT31_H_BE,FT65_A_SO,FT66_A_SG,FT70_A_SO,NC_019551_FT__subsp_holarctica_FSC200;SB50=0.031;SB65=0.15;TYPE=SNP(transversion)	DP:AO	61:6
NC_009749_FT__subsp_holarctica_FTNF00200	686361	.	A	G	.	.	NS=1;RF=0.902;VF=0.098;SB=1.000;VARSEQ=FT29_H_LU,FT31_H_BE,FT65_A_SO,FT66_A_SG,FT70_A_SO,NC_019551_FT__subsp_holarctica_FSC200;SB50=0.031;SB65=0.15;TYPE=SNP(transition)	DP:AO	61:6
NC_009749_FT__subsp_holarctica_FTNF00200	686544	.	A	G	.	.	NS=1;RF=0.902;VF=0.098;SB=1.000;VARSEQ=FT29_H_LU,FT31_H_BE,FT65_A_SO,FT66_A_SG,FT70_A_SO,NC_019551_FT__subsp_holarctica_FSC200;SB50=0.031;SB65=0.15;TYPE=SNP(transition)	DP:AO	61:6
NC_009749_FT__subsp_holarctica_FTNF00200	686696	.	T	G	.	.	NS=1;RF=0.902;VF=0.098;SB=1.000;VARSEQ=FT29_H_LU,FT31_H_BE,FT65_A_SO,FT66_A_SG,FT70_A_SO,NC_019551_FT__subsp_holarctica_FSC200;SB50=0.031;SB65=0.15;TYPE=SNP(transversion)	DP:AO	61:6
NC_009749_FT__subsp_holarctica_FTNF00200	686813	.	C	T	.	.	NS=1;RF=0.902;VF=0.098;SB=1.000;VARSEQ=FT29_H_LU,FT31_H_BE,FT65_A_SO,FT66_A_SG,FT70_A_SO,NC_019551_FT__subsp_holarctica_FSC200;SB50=0.031;SB65=0.15;TYPE=SNP(transition)	DP:AO	61:6
NC_009749_FT__subsp_holarctica_FTNF00200	687059	.	T	C	.	.	NS=1;RF=0.902;VF=0.098;SB=1.000;VARSEQ=FT29_H_LU,FT31_H_BE,FT65_A_SO,FT66_A_SG,FT70_A_SO,NC_019551_FT__subsp_holarctica_FSC200;SB50=0.031;SB65=0.15;TYPE=SNP(transition)	DP:AO	61:6
NC_009749_FT__subsp_holarctica_FTNF00200	687201	.	G	T	.	.	NS=1;RF=0.902;VF=0.098;SB=1.000;VARSEQ=FT29_H_LU,FT31_H_BE,FT65_A_SO,FT66_A_SG,FT70_A_SO,NC_019551_FT__subsp_holarctica_FSC200;SB50=0.031;SB65=0.15;TYPE=SNP(transversion)	DP:AO	61:6
NC_009749_FT__subsp_holarctica_FTNF00200	687460	.	C	A	.	.	NS=1;RF=0.967;VF=0.033;SB=1.000;VARSEQ=FT58_A_SO,FT5_H_AG;SB50=0.50;SB65=0.85;TYPE=SNP(transversion)	DP:AO	61:2
NC_009749_FT__subsp_holarctica_FTNF00200	687843	.	G	A	.	.	NS=1;RF=0.984;VF=0.016;SB=1.000;VARSEQ=FT71_A_BS;SB50=1.0;SB65=1.0;TYPE=SNP(transition)	DP:AO	61:1
NC_009749_FT__subsp_holarctica_FTNF00200	688120	.	C	A	.	.	NS=1;RF=0.902;VF=0.098;SB=1.000;VARSEQ=FT29_H_LU,FT31_H_BE,FT65_A_SO,FT66_A_SG,FT70_A_SO,NC_019551_FT__subsp_holarctica_FSC200;SB50=0.031;SB65=0.15;TYPE=SNP(transversion)	DP:AO	61:6
NC_009749_FT__subsp_holarctica_FTNF00200	688264	.	G	A	.	.	NS=1;RF=0.902;VF=0.098;SB=1.000;VARSEQ=FT29_H_LU,FT31_H_BE,FT65_A_SO,FT66_A_SG,FT70_A_SO,NC_019551_FT__subsp_holarctica_FSC200;SB50=0.031;SB65=0.15;TYPE=SNP(transition)	DP:AO	61:6
NC_009749_FT__subsp_holarctica_FTNF00200	688520	.	C	A	.	.	NS=1;RF=0.902;VF=0.098;SB=1.000;VARSEQ=FT29_H_LU,FT31_H_BE,FT65_A_SO,FT66_A_SG,FT70_A_SO,NC_019551_FT__subsp_holarctica_FSC200;SB50=0.031;SB65=0.15;TYPE=SNP(transversion)	DP:AO	61:6
NC_009749_FT__subsp_holarctica_FTNF00200	688760	.	C	A	.	.	NS=1;RF=0.902;VF=0.098;SB=1.000;VARSEQ=FT29_H_LU,FT31_H_BE,FT65_A_SO,FT66_A_SG,FT70_A_SO,NC_019551_FT__subsp_holarctica_FSC200;SB50=0.031;SB65=0.15;TYPE=SNP(transversion)	DP:AO	61:6
NC_009749_FT__subsp_holarctica_FTNF00200	689023	.	A	G	.	.	NS=1;RF=0.902;VF=0.098;SB=1.000;VARSEQ=FT29_H_LU,FT31_H_BE,FT65_A_SO,FT66_A_SG,FT70_A_SO,NC_019551_FT__subsp_holarctica_FSC200;SB50=0.031;SB65=0.15;TYPE=SNP(transition)	DP:AO	61:6
NC_009749_FT__subsp_holarctica_FTNF00200	689486	.	C	T	.	.	NS=1;RF=0.902;VF=0.098;SB=1.000;VARSEQ=FT29_H_LU,FT31_H_BE,FT65_A_SO,FT66_A_SG,FT70_A_SO,NC_019551_FT__subsp_holarctica_FSC200;SB50=0.031;SB65=0.15;TYPE=SNP(transition)	DP:AO	61:6
NC_009749_FT__subsp_holarctica_FTNF00200	690002	.	CACAAAA	C	.	.	NS=1;VF=0.016;SB=1.000;VARSEQ=FT56_A_AG;SB50=1.0;SB65=1.0;TYPE=Deletion	DP:AO	61:1
NC_009749_FT__subsp_holarctica_FTNF00200	690205	.	T	G	.	.	NS=1;RF=0.902;VF=0.098;SB=1.000;VARSEQ=FT29_H_LU,FT31_H_BE,FT65_A_SO,FT66_A_SG,FT70_A_SO,NC_019551_FT__subsp_holarctica_FSC200;SB50=0.031;SB65=0.15;TYPE=SNP(transversion)	DP:AO	61:6
NC_009749_FT__subsp_holarctica_FTNF00200	690498	.	G	T	.	.	NS=1;RF=0.902;VF=0.098;SB=1.000;VARSEQ=FT29_H_LU,FT31_H_BE,FT65_A_SO,FT66_A_SG,FT70_A_SO,NC_019551_FT__subsp_holarctica_FSC200;SB50=0.031;SB65=0.15;TYPE=SNP(transversion)	DP:AO	61:6
NC_009749_FT__subsp_holarctica_FTNF00200	690542	.	A	G	.	.	NS=1;RF=0.902;VF=0.098;SB=1.000;VARSEQ=FT29_H_LU,FT31_H_BE,FT65_A_SO,FT66_A_SG,FT70_A_SO,NC_019551_FT__subsp_holarctica_FSC200;SB50=0.031;SB65=0.15;TYPE=SNP(transition)	DP:AO	61:6
NC_009749_FT__subsp_holarctica_FTNF00200	690707	.	C	A	.	.	NS=1;RF=0.902;VF=0.098;SB=1.000;VARSEQ=FT29_H_LU,FT31_H_BE,FT65_A_SO,FT66_A_SG,FT70_A_SO,NC_019551_FT__subsp_holarctica_FSC200;SB50=0.031;SB65=0.15;TYPE=SNP(transversion)	DP:AO	61:6
NC_009749_FT__subsp_holarctica_FTNF00200	691015	.	G	T	.	.	NS=1;RF=0.902;VF=0.098;SB=1.000;VARSEQ=FT29_H_LU,FT31_H_BE,FT65_A_SO,FT66_A_SG,FT70_A_SO,NC_019551_FT__subsp_holarctica_FSC200;SB50=0.031;SB65=0.15;TYPE=SNP(transversion)	DP:AO	61:6
NC_009749_FT__subsp_holarctica_FTNF00200	691223	.	T	C	.	.	NS=1;RF=0.902;VF=0.098;SB=1.000;VARSEQ=FT29_H_LU,FT31_H_BE,FT65_A_SO,FT66_A_SG,FT70_A_SO,NC_019551_FT__subsp_holarctica_FSC200;SB50=0.031;SB65=0.15;TYPE=SNP(transition)	DP:AO	61:6
NC_009749_FT__subsp_holarctica_FTNF00200	691246	.	A	G	.	.	NS=1;RF=0.902;VF=0.098;SB=1.000;VARSEQ=FT29_H_LU,FT31_H_BE,FT65_A_SO,FT66_A_SG,FT70_A_SO,NC_019551_FT__subsp_holarctica_FSC200;SB50=0.031;SB65=0.15;TYPE=SNP(transition)	DP:AO	61:6
NC_009749_FT__subsp_holarctica_FTNF00200	691838	.	G	A	.	.	NS=1;RF=0.918;VF=0.082;SB=1.000;VARSEQ=FT29_H_LU,FT31_H_BE,FT65_A_SO,FT66_A_SG,FT70_A_SO;SB50=0.063;SB65=0.23;TYPE=SNP(transition)	DP:AO	61:5
NC_009749_FT__subsp_holarctica_FTNF00200	692170	.	T	G	.	.	NS=1;RF=0.902;VF=0.098;SB=1.000;VARSEQ=FT29_H_LU,FT31_H_BE,FT65_A_SO,FT66_A_SG,FT70_A_SO,NC_019551_FT__subsp_holarctica_FSC200;SB50=0.031;SB65=0.15;TYPE=SNP(transversion)	DP:AO	61:6
NC_009749_FT__subsp_holarctica_FTNF00200	692221	.	G	A	.	.	NS=1;RF=0.902;VF=0.098;SB=1.000;VARSEQ=FT29_H_LU,FT31_H_BE,FT65_A_SO,FT66_A_SG,FT70_A_SO,NC_019551_FT__subsp_holarctica_FSC200;SB50=0.031;SB65=0.15;TYPE=SNP(transition)	DP:AO	61:6
NC_009749_FT__subsp_holarctica_FTNF00200	692420	.	C	A	.	.	NS=1;RF=0.967;VF=0.033;SB=1.000;VARSEQ=FT11_A_JU,FT16_A_BE;SB50=0.50;SB65=0.85;TYPE=SNP(transversion)	DP:AO	61:2
NC_009749_FT__subsp_holarctica_FTNF00200	692702	.	ACTGTTT	A	.	.	NS=1;VF=0.016;SB=1.000;VARSEQ=NC_019537_FT__subsp_holarctica_F92;SB50=1.0;SB65=1.0;TYPE=Deletion	DP:AO	61:1
NC_009749_FT__subsp_holarctica_FTNF00200	692813	.	G	A	.	.	NS=1;RF=0.902;VF=0.098;SB=1.000;VARSEQ=FT29_H_LU,FT31_H_BE,FT65_A_SO,FT66_A_SG,FT70_A_SO,NC_019551_FT__subsp_holarctica_FSC200;SB50=0.031;SB65=0.15;TYPE=SNP(transition)	DP:AO	61:6
NC_009749_FT__subsp_holarctica_FTNF00200	692995	.	C	T	.	.	NS=1;RF=0.902;VF=0.098;SB=1.000;VARSEQ=FT29_H_LU,FT31_H_BE,FT65_A_SO,FT66_A_SG,FT70_A_SO,NC_019551_FT__subsp_holarctica_FSC200;SB50=0.031;SB65=0.15;TYPE=SNP(transition)	DP:AO	61:6
NC_009749_FT__subsp_holarctica_FTNF00200	693185	.	C	T	.	.	NS=1;RF=0.902;VF=0.098;SB=1.000;VARSEQ=FT29_H_LU,FT31_H_BE,FT65_A_SO,FT66_A_SG,FT70_A_SO,NC_019551_FT__subsp_holarctica_FSC200;SB50=0.031;SB65=0.15;TYPE=SNP(transition)	DP:AO	61:6
NC_009749_FT__subsp_holarctica_FTNF00200	693336	.	GATGAGTTTTGATAACCTGCTTCTA	G	.	.	NS=1;VF=0.016;SB=1.000;VARSEQ=NC_019537_FT__subsp_holarctica_F92;SB50=1.0;SB65=1.0;TYPE=Deletion	DP:AO	61:1
NC_009749_FT__subsp_holarctica_FTNF00200	694894	.	G	A	.	.	NS=1;RF=0.984;VF=0.016;SB=1.000;VARSEQ=FT50_H_SG;SB50=1.0;SB65=1.0;TYPE=SNP(transition)	DP:AO	61:1
NC_009749_FT__subsp_holarctica_FTNF00200	695091	.	G	T	.	.	NS=1;RF=0.902;VF=0.098;SB=1.000;VARSEQ=FT29_H_LU,FT31_H_BE,FT65_A_SO,FT66_A_SG,FT70_A_SO,NC_019551_FT__subsp_holarctica_FSC200;SB50=0.031;SB65=0.15;TYPE=SNP(transversion)	DP:AO	61:6
NC_009749_FT__subsp_holarctica_FTNF00200	695231	.	C	T	.	.	NS=1;RF=0.902;VF=0.098;SB=1.000;VARSEQ=FT29_H_LU,FT31_H_BE,FT65_A_SO,FT66_A_SG,FT70_A_SO,NC_019551_FT__subsp_holarctica_FSC200;SB50=0.031;SB65=0.15;TYPE=SNP(transition)	DP:AO	61:6
NC_009749_FT__subsp_holarctica_FTNF00200	695334	.	C	A	.	.	NS=1;RF=0.902;VF=0.098;SB=1.000;VARSEQ=FT29_H_LU,FT31_H_BE,FT65_A_SO,FT66_A_SG,FT70_A_SO,NC_019551_FT__subsp_holarctica_FSC200;SB50=0.031;SB65=0.15;TYPE=SNP(transversion)	DP:AO	61:6
NC_009749_FT__subsp_holarctica_FTNF00200	695986	.	A	G	.	.	NS=1;RF=0.902;VF=0.098;SB=1.000;VARSEQ=FT29_H_LU,FT31_H_BE,FT65_A_SO,FT66_A_SG,FT70_A_SO,NC_019551_FT__subsp_holarctica_FSC200;SB50=0.031;SB65=0.15;TYPE=SNP(transition)	DP:AO	61:6
NC_009749_FT__subsp_holarctica_FTNF00200	696013	.	G	A	.	.	NS=1;RF=0.902;VF=0.098;SB=1.000;VARSEQ=FT29_H_LU,FT31_H_BE,FT65_A_SO,FT66_A_SG,FT70_A_SO,NC_019551_FT__subsp_holarctica_FSC200;SB50=0.031;SB65=0.15;TYPE=SNP(transition)	DP:AO	61:6
NC_009749_FT__subsp_holarctica_FTNF00200	696055	.	G	T	.	.	NS=1;RF=0.902;VF=0.098;SB=1.000;VARSEQ=FT29_H_LU,FT31_H_BE,FT65_A_SO,FT66_A_SG,FT70_A_SO,NC_019551_FT__subsp_holarctica_FSC200;SB50=0.031;SB65=0.15;TYPE=SNP(transversion)	DP:AO	61:6
NC_009749_FT__subsp_holarctica_FTNF00200	696057	.	ACAAGAAAATCGCTGGATAACGATTGATGTAGACGGTAGTTTTAGTTTGAATGAAAATTTTGATCCATACGATATGCCAGAGAGGAAATTTGATTTTCCTGCTGATGCTTGGCTTGGCATTCGTGCTGGGAAACTTGATCCGCAGCATTTTTATAATGCTAAGCCAGAAAGAGGAGCTATTGTTGTGTTGTGGTCGTTGTTTTATGACTTTCATGCATTGATGAATAACGAAATTATTTATACCTATGGACCAGCTGGTGGATATGGTGGCTATGATAAGTTTAATAGTCTAACTAAAGATGAGTTTGAAAAAATTGATAACCTTGCTCGCCTTATGCAAAATCCTGATGAAAATTTTGATGAGTTAGTCAAAATTTGGGAAACTGAAAAAGATTTTAG…	A	.	.	NS=1;VF=0.098;SB=1.000;VARSEQ=FT29_H_LU,FT31_H_BE,FT65_A_SO,FT66_A_SG,FT70_A_SO,NC_019551_FT__subsp_holarctica_FSC200;SB50=0.031;SB65=0.15;TYPE=Deletion	DP:AO	61:6
NC_009749_FT__subsp_holarctica_FTNF00200	696480	.	AATGTGTTTAACAAAATACTCTCGGATTAACTATAAACAACACCAAGAACAACAAATAGCTGACATAAAAGCCAATCCAAGATATGGTGAATATATTCAATGT	A	.	.	NS=1;VF=0.033;SB=1.000;VARSEQ=FT17_H_LU,FT8_H_AG;SB50=0.50;SB65=0.85;TYPE=Deletion	DP:AO	61:2
NC_009749_FT__subsp_holarctica_FTNF00200	696934	.	TTG	AAT	.	.	NS=1;VF=0.098;SB=1.000;VARSEQ=FT29_H_LU,FT31_H_BE,FT65_A_SO,FT66_A_SG,FT70_A_SO,NC_019551_FT__subsp_holarctica_FSC200;SB50=0.031;SB65=0.15;TYPE=Substitution	DP:AO	61:6
NC_009749_FT__subsp_holarctica_FTNF00200	696945	.	T	A	.	.	NS=1;RF=0.902;VF=0.098;SB=1.000;VARSEQ=FT29_H_LU,FT31_H_BE,FT65_A_SO,FT66_A_SG,FT70_A_SO,NC_019551_FT__subsp_holarctica_FSC200;SB50=0.031;SB65=0.15;TYPE=SNP(transversion)	DP:AO	61:6
NC_009749_FT__subsp_holarctica_FTNF00200	696947	.	TC	AT	.	.	NS=1;VF=0.098;SB=1.000;VARSEQ=FT29_H_LU,FT31_H_BE,FT65_A_SO,FT66_A_SG,FT70_A_SO,NC_019551_FT__subsp_holarctica_FSC200;SB50=0.031;SB65=0.15;TYPE=Substitution	DP:AO	61:6
NC_009749_FT__subsp_holarctica_FTNF00200	696951	.	TATTACATCTACCAAT	T	.	.	NS=1;VF=0.098;SB=1.000;VARSEQ=FT29_H_LU,FT31_H_BE,FT65_A_SO,FT66_A_SG,FT70_A_SO,NC_019551_FT__subsp_holarctica_FSC200;SB50=0.031;SB65=0.15;TYPE=Deletion	DP:AO	61:6
NC_009749_FT__subsp_holarctica_FTNF00200	696968	.	A	G	.	.	NS=1;RF=0.902;VF=0.098;SB=1.000;VARSEQ=FT29_H_LU,FT31_H_BE,FT65_A_SO,FT66_A_SG,FT70_A_SO,NC_019551_FT__subsp_holarctica_FSC200;SB50=0.031;SB65=0.15;TYPE=SNP(transition)	DP:AO	61:6
NC_009749_FT__subsp_holarctica_FTNF00200	696969	.	AATGGTACTTGTTATCCATGCTATACTT	A	.	.	NS=1;VF=0.016;SB=1.000;VARSEQ=FT75_H_ZH;SB50=1.0;SB65=1.0;TYPE=Deletion	DP:AO	61:1
NC_009749_FT__subsp_holarctica_FTNF00200	697186	.	T	A	.	.	NS=1;RF=0.902;VF=0.098;SB=1.000;VARSEQ=FT29_H_LU,FT31_H_BE,FT65_A_SO,FT66_A_SG,FT70_A_SO,NC_019551_FT__subsp_holarctica_FSC200;SB50=0.031;SB65=0.15;TYPE=SNP(transversion)	DP:AO	61:6
NC_009749_FT__subsp_holarctica_FTNF00200	697188	.	A	AATACTTTCAGGATTTGCATTATGA	.	.	NS=1;VF=0.098;SB=1.000;VARSEQ=FT29_H_LU,FT31_H_BE,FT65_A_SO,FT66_A_SG,FT70_A_SO,NC_019551_FT__subsp_holarctica_FSC200;SB50=0.031;SB65=0.15;TYPE=Insertion	DP:AO	61:6
NC_009749_FT__subsp_holarctica_FTNF00200	697288	.	G	T	.	.	NS=1;RF=0.984;VF=0.016;SB=1.000;VARSEQ=FT41_T_BL;SB50=1.0;SB65=1.0;TYPE=SNP(transversion)	DP:AO	61:1
NC_009749_FT__subsp_holarctica_FTNF00200	697290	.	AGCAATCATTAAGGAAGCC	A	.	.	NS=1;VF=0.016;SB=1.000;VARSEQ=FT41_T_BL;SB50=1.0;SB65=1.0;TYPE=Deletion	DP:AO	61:1
NC_009749_FT__subsp_holarctica_FTNF00200	697308	.	C	CA	.	.	NS=1;VF=0.098;SB=1.000;VARSEQ=FT29_H_LU,FT31_H_BE,FT65_A_SO,FT66_A_SG,FT70_A_SO,NC_019551_FT__subsp_holarctica_FSC200;SB50=0.031;SB65=0.15;TYPE=Insertion(tandemrepeat)	DP:AO	61:6
NC_009749_FT__subsp_holarctica_FTNF00200	697308	.	CAAAAAAATAATATTGATGCAATATTTGTCTTAG	C	.	.	NS=1;VF=0.016;SB=1.000;VARSEQ=FT41_T_BL;SB50=1.0;SB65=1.0;TYPE=Deletion	DP:AO	61:1
NC_009749_FT__subsp_holarctica_FTNF00200	697341	.	G	GGTCATCCAAGTTATTATCCAAAATTTGGTTTCAAACCAGCCACAGAATATCAGATAAAATGTGAATATGATGTCCCAGCGGATGTTTTTATGGTATTAGATTTGTCAGCTAAACTAGCTAGTTTAAAAGGACAAACTGTCTACTATGCCGAAGAGTTTGGCAAAATTTTTTAG	.	.	NS=1;VF=0.098;SB=1.000;VARSEQ=FT29_H_LU,FT31_H_BE,FT65_A_SO,FT66_A_SG,FT70_A_SO,NC_019551_FT__subsp_holarctica_FSC200;SB50=0.031;SB65=0.15;TYPE=Insertion	DP:AO	61:6
NC_009749_FT__subsp_holarctica_FTNF00200	697341	.	GATGCAAAATACACAGAGCTTTTTAAACATATTAATTTCG	G	.	.	NS=1;VF=0.016;SB=1.000;VARSEQ=FT10_A_JU;SB50=1.0;SB65=1.0;TYPE=Deletion	DP:AO	61:1
NC_009749_FT__subsp_holarctica_FTNF00200	698673	.	G	A	.	.	NS=1;RF=0.902;VF=0.098;SB=1.000;VARSEQ=FT29_H_LU,FT31_H_BE,FT65_A_SO,FT66_A_SG,FT70_A_SO,NC_019551_FT__subsp_holarctica_FSC200;SB50=0.031;SB65=0.15;TYPE=SNP(transition)	DP:AO	61:6
NC_009749_FT__subsp_holarctica_FTNF00200	699053	.	TA	T	.	.	NS=1;VF=0.016;SB=1.000;VARSEQ=NC_019537_FT__subsp_holarctica_F92;SB50=1.0;SB65=1.0;TYPE=Deletion	DP:AO	61:1
NC_009749_FT__subsp_holarctica_FTNF00200	699094	.	ATCCTTATATTTGCTACAATTTTATCTTTGGTTTTAAATATTTTTATCGTGCCAATATATTTTTCTCTTGGTAAAATACTCGCCAGTGGCAAAAATGAAATTATTACTACAACTCTAATATATCTAATATTCTCGTCACTAATATTTGTATCTTTCTTGTATGATATTTCTATTAGTTTATAA	A	.	.	NS=1;VF=0.016;SB=1.000;VARSEQ=NC_019537_FT__subsp_holarctica_F92;SB50=1.0;SB65=1.0;TYPE=Deletion	DP:AO	61:1
NC_009749_FT__subsp_holarctica_FTNF00200	699276	.	AATGTCTAAATTATTAGTTGTTATCAACATGCAAAAAGGTTTTGATTGCTCTGAGGCTAGAGCTGTAATACCAAATCTTAATAAATTTTATACCTATTTTGATAATGTTAGTTTTGTGATGTTTGAAAATAGGAAGAATTCACTTTTTGAAACTCAATTAAAATGGATTGATTTTCAAAATGAAGAAGATAGAAAGCTTATTGAAGGTGTAGAGATACCACAAAATGCGCATTTTACTCATCACCATAACTATACGGTATACAATGATGAGCTTAAAGCTTTAATAAAAAAACTTAAACCAGCAAAAGTCTATCTTTCTGGTCTATTCTCAGATGTTTGTTTATTAAAAACAGCT	A	.	.	NS=1;VF=0.016;SB=1.000;VARSEQ=FT17_H_LU;SB50=1.0;SB65=1.0;TYPE=Deletion	DP:AO	61:1
NC_009749_FT__subsp_holarctica_FTNF00200	699780	.	A	ATTGGACTTTCACAATTTATCGGTGTGCTTAGGACCA	.	.	NS=1;VF=0.049;SB=1.000;VARSEQ=FT33_H_BL,FT49_H_FR,NC_019537_FT__subsp_holarctica_F92;SB50=0.25;SB65=0.55;TYPE=Insertion	DP:AO	61:3
NC_009749_FT__subsp_holarctica_FTNF00200	701129	.	CT	C	.	.	NS=1;VF=0.016;SB=1.000;VARSEQ=NC_019537_FT__subsp_holarctica_F92;SB50=1.0;SB65=1.0;TYPE=Deletion(tandemrepeat)	DP:AO	61:1
NC_009749_FT__subsp_holarctica_FTNF00200	701181	.	A	AACTTATTCTGTAA	.	.	NS=1;VF=0.016;SB=1.000;VARSEQ=NC_019537_FT__subsp_holarctica_F92;SB50=1.0;SB65=1.0;TYPE=Insertion	DP:AO	61:1
NC_009749_FT__subsp_holarctica_FTNF00200	701355	.	GTTTTTTT	G	.	.	NS=1;VF=0.016;SB=1.000;VARSEQ=NC_019537_FT__subsp_holarctica_F92;SB50=1.0;SB65=1.0;TYPE=Deletion	DP:AO	61:1
NC_009749_FT__subsp_holarctica_FTNF00200	701377	.	AATAAGCAGTTCAGTCCAGGGATTGAAATAGCAATATTTTATCTCAGCGAGCTTTTGAAACTAAGCATTGTAGCACTGCTGACAATATTGTTAGCAATTTATGTAAAACCGAAATTATTTTCTTACATTTTTGGTTTAGTTTTGTTACAATTAGCAGTGTGTTTTGTGCCTATATTGTTCAAAAGGGTCAGATAG	A	.	.	NS=1;VF=0.016;SB=1.000;VARSEQ=NC_019537_FT__subsp_holarctica_F92;SB50=1.0;SB65=1.0;TYPE=Deletion	DP:AO	61:1
NC_009749_FT__subsp_holarctica_FTNF00200	701571	.	GGTGAATAATATAACTCAACCATTCTATACAAAATACTATGAATGCGTAGCT	G	.	.	NS=1;VF=0.098;SB=1.000;VARSEQ=FT29_H_LU,FT31_H_BE,FT65_A_SO,FT66_A_SG,FT70_A_SO,NC_019551_FT__subsp_holarctica_FSC200;SB50=0.031;SB65=0.15;TYPE=Deletion	DP:AO	61:6
NC_009749_FT__subsp_holarctica_FTNF00200	701794	.	C	A	.	.	NS=1;RF=0.902;VF=0.098;SB=1.000;VARSEQ=FT29_H_LU,FT31_H_BE,FT65_A_SO,FT66_A_SG,FT70_A_SO,NC_019551_FT__subsp_holarctica_FSC200;SB50=0.031;SB65=0.15;TYPE=SNP(transversion)	DP:AO	61:6
NC_009749_FT__subsp_holarctica_FTNF00200	701864	.	C	T	.	.	NS=1;RF=0.984;VF=0.016;SB=1.000;VARSEQ=FT31_H_BE;SB50=1.0;SB65=1.0;TYPE=SNP(transition)	DP:AO	61:1
NC_009749_FT__subsp_holarctica_FTNF00200	701958	.	AATGTTATTTTTTATGATAGTTTTAAAAAAACTTAAGAACTTATT	A	.	.	NS=1;VF=0.016;SB=1.000;VARSEQ=NC_019537_FT__subsp_holarctica_F92;SB50=1.0;SB65=1.0;TYPE=Deletion	DP:AO	61:1
NC_009749_FT__subsp_holarctica_FTNF00200	702017	.	CA	C	.	.	NS=1;VF=0.016;SB=1.000;VARSEQ=NC_019537_FT__subsp_holarctica_F92;SB50=1.0;SB65=1.0;TYPE=Deletion	DP:AO	61:1
NC_009749_FT__subsp_holarctica_FTNF00200	702484	.	A	C	.	.	NS=1;RF=0.902;VF=0.098;SB=1.000;VARSEQ=FT29_H_LU,FT31_H_BE,FT65_A_SO,FT66_A_SG,FT70_A_SO,NC_019551_FT__subsp_holarctica_FSC200;SB50=0.031;SB65=0.15;TYPE=SNP(transversion)	DP:AO	61:6
NC_009749_FT__subsp_holarctica_FTNF00200	702915	.	C	T	.	.	NS=1;RF=0.934;VF=0.066;SB=1.000;VARSEQ=FT24_H_ZH,FT51_H_ZH,FT55_A_ZH,FT64_A_ZH;SB50=0.13;SB65=0.36;TYPE=SNP(transition)	DP:AO	61:4
NC_009749_FT__subsp_holarctica_FTNF00200	703261	.	G	A	.	.	NS=1;RF=0.902;VF=0.098;SB=1.000;VARSEQ=FT29_H_LU,FT31_H_BE,FT65_A_SO,FT66_A_SG,FT70_A_SO,NC_019551_FT__subsp_holarctica_FSC200;SB50=0.031;SB65=0.15;TYPE=SNP(transition)	DP:AO	61:6
NC_009749_FT__subsp_holarctica_FTNF00200	703721	.	CAA	C	.	.	NS=1;VF=0.016;SB=1.000;VARSEQ=FT41_T_BL;SB50=1.0;SB65=1.0;TYPE=Deletion	DP:AO	61:1
NC_009749_FT__subsp_holarctica_FTNF00200	703790	.	ATGATGGTATTTACTATGCTCTAGTTAAGCTAGGGCTAATAAAGAGTTAG	A	.	.	NS=1;VF=0.016;SB=1.000;VARSEQ=FT41_T_BL;SB50=1.0;SB65=1.0;TYPE=Deletion	DP:AO	61:1
NC_009749_FT__subsp_holarctica_FTNF00200	703839	.	GATGACTAATTTTAAACTTTTAATATTATTCACACTCATTGATTTTTCAATTCTATTTTTATCTTTCAAGCTTTTTGGTAAAAAAGGAATTTATATATTTATTGTTATAAGTGTAATAGCAGCAAACATCCAAGTTAATAAAGGTGTTGCTTATGATATTGCAGGATTTCATATTATTGCAACATTAGGTAATGTA	G	.	.	NS=1;VF=0.016;SB=1.000;VARSEQ=NC_019537_FT__subsp_holarctica_F92;SB50=1.0;SB65=1.0;TYPE=Deletion	DP:AO	61:1
NC_009749_FT__subsp_holarctica_FTNF00200	704950	.	GA	G	.	.	NS=1;VF=0.098;SB=1.000;VARSEQ=FT29_H_LU,FT31_H_BE,FT65_A_SO,FT66_A_SG,FT70_A_SO,NC_019551_FT__subsp_holarctica_FSC200;SB50=0.031;SB65=0.15;TYPE=Deletion(tandemrepeat)	DP:AO	61:6
NC_009749_FT__subsp_holarctica_FTNF00200	704968	.	GAATATTTAAATAACTGCTTTGAGCAAGCAAAAGCACAGCTTTCTCAAGTCTTCGAAAAGAATGAATTAGAAAAATTTGTTAAAGAGTTGCAACATAATACTAATTAA	G	.	.	NS=1;VF=0.098;SB=1.000;VARSEQ=FT29_H_LU,FT31_H_BE,FT65_A_SO,FT66_A_SG,FT70_A_SO,NC_019551_FT__subsp_holarctica_FSC200;SB50=0.031;SB65=0.15;TYPE=Deletion	DP:AO	61:6
NC_009749_FT__subsp_holarctica_FTNF00200	705322	.	C	A	.	.	NS=1;RF=0.902;VF=0.098;SB=1.000;VARSEQ=FT29_H_LU,FT31_H_BE,FT65_A_SO,FT66_A_SG,FT70_A_SO,NC_019551_FT__subsp_holarctica_FSC200;SB50=0.031;SB65=0.15;TYPE=SNP(transversion)	DP:AO	61:6
NC_009749_FT__subsp_holarctica_FTNF00200	705323	.	T	TAATAATTGCTAGCATCTTCTTTTTTAGATGG	.	.	NS=1;VF=0.098;SB=1.000;VARSEQ=FT29_H_LU,FT31_H_BE,FT65_A_SO,FT66_A_SG,FT70_A_SO,NC_019551_FT__subsp_holarctica_FSC200;SB50=0.031;SB65=0.15;TYPE=Insertion	DP:AO	61:6
NC_009749_FT__subsp_holarctica_FTNF00200	705326	.	GC	AA	.	.	NS=1;VF=0.098;SB=1.000;VARSEQ=FT29_H_LU,FT31_H_BE,FT65_A_SO,FT66_A_SG,FT70_A_SO,NC_019551_FT__subsp_holarctica_FSC200;SB50=0.031;SB65=0.15;TYPE=Substitution	DP:AO	61:6
NC_009749_FT__subsp_holarctica_FTNF00200	705332	.	C	AATTAGTATAGAAAATAAGTCTAAACATATTATTTT	.	.	NS=1;VF=0.098;SB=1.000;VARSEQ=FT29_H_LU,FT31_H_BE,FT65_A_SO,FT66_A_SG,FT70_A_SO,NC_019551_FT__subsp_holarctica_FSC200;SB50=0.031;SB65=0.15;TYPE=Insertion	DP:AO	61:6
NC_009749_FT__subsp_holarctica_FTNF00200	705336	.	ATTGTTATGTCTAGTCATTCTAGTAACATTGATATGCCTATTGTATTGGTTTATTTTT	A	.	.	NS=1;VF=0.967;SB=1.000;VARSEQ=FT10_A_JU,FT11_A_JU,FT13_A_BS,FT14_A_BS,FT16_A_BE,FT17_H_LU,FT18_H_NW,FT19_H_BE,FT20_H_JU,FT22_H_LU,FT24_H_ZH,FT25_H_BE,FT26_H_VD,FT27_H_SG,FT28_H_SG,FT29_H_LU,FT30_H_SG,FT31_H_BE,FT32_H_LU,FT33_H_BL,FT36_H_LU,FT37_T_ZH,FT38_T_ZH,FT39_T_ZH,FT40_T_ZH,FT41_T_BL,FT42_T_ZH,FT43_T_ZH,FT44_T_ZH,FT45_T_ZH,FT46_T_ZH,FT47_T_ZH,FT48_H_LU,FT49_H_FR,FT50_H_SG,FT51_H_ZH,FT52_T_LU…	DP:AO	61:59
NC_009749_FT__subsp_holarctica_FTNF00200	705639	.	A	AATGAATAAGAAAGATGAATACATAGAGATAAATCTTATGAGTTTTTTCATTTTTTTATATAAAAACTTGAAAATACTAATTTTATCTCTTATCTTGCTAACAATTTTAGCTACTGCTTTTTTGTATTATAAAAATTATAATAGTAGATCAGGAGTCGTATTAAAGCAGATGATACAGGCTCCTTCATATTTTGATGGTAGTCAAAATCTCCACGCAATAATAGACTATAATAAATTAAATCTGATT	.	.	NS=1;VF=0.098;SB=1.000;VARSEQ=FT29_H_LU,FT31_H_BE,FT65_A_SO,FT66_A_SG,FT70_A_SO,NC_019551_FT__subsp_holarctica_FSC200;SB50=0.031;SB65=0.15;TYPE=Insertion	DP:AO	61:6
NC_009749_FT__subsp_holarctica_FTNF00200	705960	.	A	AATGGAGAATCAC	.	.	NS=1;VF=0.311;SB=1.000;VARSEQ=FT14_A_BS,FT33_H_BL,FT49_H_FR,FT51_H_ZH,FT55_A_ZH,FT56_A_AG,FT57_A_BE,FT58_A_SO,FT59_A_FR,FT63_A_BL,FT64_A_ZH,FT65_A_SO,FT66_A_SG,FT67_A_GE,FT68_A_SO,FT69_A_SO,FT70_A_SO,FT71_A_BS,FT75_H_ZH;SB50=0.0000038;SB65=0.00056;TYPE=Insertion	DP:AO	61:19
NC_009749_FT__subsp_holarctica_FTNF00200	706155	.	ATTGACAGCTGGATACCATCGTTACTTTGCACACAAAGCTTTTCAAACCTCTAGA	A	.	.	NS=1;VF=0.016;SB=1.000;VARSEQ=FT36_H_LU;SB50=1.0;SB65=1.0;TYPE=Deletion	DP:AO	61:1
NC_009749_FT__subsp_holarctica_FTNF00200	706848	.	GATGGTG	G	.	.	NS=1;VF=0.033;SB=1.000;VARSEQ=NC_019537_FT__subsp_holarctica_F92,NC_019551_FT__subsp_holarctica_FSC200;SB50=0.50;SB65=0.85;TYPE=Deletion	DP:AO	61:2
NC_009749_FT__subsp_holarctica_FTNF00200	707326	.	GATAATAGATGTGTTGCTAAAATGAATGCTTATCAGGGACTTTATAATACTAATAATGCTTTGGCTACTATGCATGTATTATATAATGATGATTTTGACAGACTGAACAAT	AGA	.	.	NS=1;VF=0.098;SB=1.000;VARSEQ=FT29_H_LU,FT31_H_BE,FT65_A_SO,FT66_A_SG,FT70_A_SO,NC_019551_FT__subsp_holarctica_FSC200;SB50=0.031;SB65=0.15;TYPE=Deletion	DP:AO	61:6
NC_009749_FT__subsp_holarctica_FTNF00200	707439	.	G	A	.	.	NS=1;RF=0.902;VF=0.098;SB=1.000;VARSEQ=FT29_H_LU,FT31_H_BE,FT65_A_SO,FT66_A_SG,FT70_A_SO,NC_019551_FT__subsp_holarctica_FSC200;SB50=0.031;SB65=0.15;TYPE=SNP(transition)	DP:AO	61:6
NC_009749_FT__subsp_holarctica_FTNF00200	707439	.	GTTGTCTTTAATTCGTAAAATAAAATTATCTCTTCGTAATATTATTCATACAATATTAGAAAATAAAAGAAATAAGTTTTTGAAACGTAACGGCTTAGAAGTTTTAAAGTACACCACCAATCTT	G	.	.	NS=1;VF=0.016;SB=1.000;VARSEQ=NC_019537_FT__subsp_holarctica_F92;SB50=1.0;SB65=1.0;TYPE=Deletion	DP:AO	61:1
NC_009749_FT__subsp_holarctica_FTNF00200	707871	.	TA	T	.	.	NS=1;VF=0.016;SB=1.000;VARSEQ=NC_019537_FT__subsp_holarctica_F92;SB50=1.0;SB65=1.0;TYPE=Deletion(tandemrepeat)	DP:AO	61:1
NC_009749_FT__subsp_holarctica_FTNF00200	707899	.	AGGTTTAAGTTTGATAAAAGTTGTATAAATAATCTATCGTATTATCAGTTTAATGATATTAACCTACCTATACCATCTGATTTAGAGAAATATTTTAGTGTTTATTATAAATCATGGAATATACCAGTAAATAAGAAGAAGTATTTAAAAGGATATTTTCACGTAGATATTAGTAATTATAAACATCATAATAATACTGTTATATATATCAAAGATGATTTTTGTTATTTTATCAAAGTTGCACCTAGTTTAATTAATTTGAAAATTTTAGAATTGCTTAGGTATTTTATAAATAGGAAATAAATGAAAAAAATACCTTTAATAATTTCTTTAACAGCTTCT	A	.	.	NS=1;VF=0.016;SB=1.000;VARSEQ=NC_019537_FT__subsp_holarctica_F92;SB50=1.0;SB65=1.0;TYPE=Deletion	DP:AO	61:1
NC_009749_FT__subsp_holarctica_FTNF00200	708531	.	A	AATGGATTTTCTTCAAAGAGTATTTGGAAAAGATCATGGTGCTTTTGCATAT	.	.	NS=1;VF=0.016;SB=1.000;VARSEQ=FT67_A_GE;SB50=1.0;SB65=1.0;TYPE=Insertion	DP:AO	61:1
NC_009749_FT__subsp_holarctica_FTNF00200	708771	.	G	A	.	.	NS=1;RF=0.902;VF=0.098;SB=1.000;VARSEQ=FT29_H_LU,FT31_H_BE,FT65_A_SO,FT66_A_SG,FT70_A_SO,NC_019551_FT__subsp_holarctica_FSC200;SB50=0.031;SB65=0.15;TYPE=SNP(transition)	DP:AO	61:6
NC_009749_FT__subsp_holarctica_FTNF00200	709044	.	GATGTGTTTAACAAAATACTCTCGGATTAACTATAGTCCAAATGTCGCTAAT	G	.	.	NS=1;VF=0.049;SB=1.000;VARSEQ=FT10_A_JU,FT17_H_LU,FT8_H_AG;SB50=0.25;SB65=0.55;TYPE=Deletion	DP:AO	61:3
NC_009749_FT__subsp_holarctica_FTNF00200	710015	.	AT	A	.	.	NS=1;VF=0.098;SB=1.000;VARSEQ=FT29_H_LU,FT31_H_BE,FT65_A_SO,FT66_A_SG,FT70_A_SO,NC_019551_FT__subsp_holarctica_FSC200;SB50=0.031;SB65=0.15;TYPE=Deletion	DP:AO	61:6
NC_009749_FT__subsp_holarctica_FTNF00200	710041	.	AGTATATTATCGCTTCTTTTTTTGGTTGAATATATCTTAAATAGTATTATTAATCCACTAGCTGCCTATATTCAAGAAACTTTGGTAAATTATGCTTTTACTACTTTTTTGAGTTATAAAATAGCTTATGGTTTATTCTTGGGTTTGCTAATCATTGCTAATATTTTAAGCTTTTATATAAAACCACAAAAAGTTTAG	A	.	.	NS=1;VF=0.098;SB=1.000;VARSEQ=FT29_H_LU,FT31_H_BE,FT65_A_SO,FT66_A_SG,FT70_A_SO,NC_019551_FT__subsp_holarctica_FSC200;SB50=0.031;SB65=0.15;TYPE=Deletion	DP:AO	61:6
NC_009749_FT__subsp_holarctica_FTNF00200	710321	.	C	CA	.	.	NS=1;VF=0.016;SB=1.000;VARSEQ=FT16_A_BE;SB50=1.0;SB65=1.0;TYPE=Insertion	DP:AO	61:1
NC_009749_FT__subsp_holarctica_FTNF00200	710336	.	AATAA	A	.	.	NS=1;VF=0.016;SB=1.000;VARSEQ=FT16_A_BE;SB50=1.0;SB65=1.0;TYPE=Deletion	DP:AO	61:1
NC_009749_FT__subsp_holarctica_FTNF00200	710340	.	AGTGGAGTTT	A	.	.	NS=1;VF=0.311;SB=1.000;VARSEQ=FT13_A_BS,FT14_A_BS,FT16_A_BE,FT20_H_JU,FT22_H_LU,FT25_H_BE,FT28_H_SG,FT29_H_LU,FT31_H_BE,FT33_H_BL,FT43_T_ZH,FT49_H_FR,FT50_H_SG,FT51_H_ZH,FT52_T_LU,FT54_T_LU,FT5_H_AG,FT75_H_ZH,FT7_H_AG;SB50=0.0000038;SB65=0.00056;TYPE=Deletion	DP:AO	61:19
NC_009749_FT__subsp_holarctica_FTNF00200	710616	.	ATTGATAAGCCTTGAAGATACTAATATAGCAGCAATA	A	.	.	NS=1;VF=0.967;SB=1.000;VARSEQ=FT10_A_JU,FT11_A_JU,FT13_A_BS,FT14_A_BS,FT16_A_BE,FT17_H_LU,FT18_H_NW,FT19_H_BE,FT20_H_JU,FT22_H_LU,FT24_H_ZH,FT25_H_BE,FT26_H_VD,FT27_H_SG,FT28_H_SG,FT29_H_LU,FT30_H_SG,FT31_H_BE,FT32_H_LU,FT33_H_BL,FT36_H_LU,FT37_T_ZH,FT38_T_ZH,FT39_T_ZH,FT40_T_ZH,FT41_T_BL,FT42_T_ZH,FT43_T_ZH,FT44_T_ZH,FT45_T_ZH,FT46_T_ZH,FT47_T_ZH,FT48_H_LU,FT49_H_FR,FT50_H_SG,FT51_H_ZH,FT52_T_LU…	DP:AO	61:59
NC_009749_FT__subsp_holarctica_FTNF00200	711408	.	AATGGAGGTATTGATCATTGTTATAGTGCTTGAAGATAGTCATAGTAGCAGGAAGTTAAAGCTTTCAAGTTCATATCCAGCA	A	.	.	NS=1;VF=0.098;SB=1.000;VARSEQ=FT29_H_LU,FT31_H_BE,FT65_A_SO,FT66_A_SG,FT70_A_SO,NC_019551_FT__subsp_holarctica_FSC200;SB50=0.031;SB65=0.15;TYPE=Deletion	DP:AO	61:6
NC_009749_FT__subsp_holarctica_FTNF00200	711675	.	AATGTATGGTATCCACAACCCGCTCCAAAAGATCATATTTGGAGAACTATGCCTTTATAATGGT	A	.	.	NS=1;VF=0.016;SB=1.000;VARSEQ=FT50_H_SG;SB50=1.0;SB65=1.0;TYPE=Deletion	DP:AO	61:1
NC_009749_FT__subsp_holarctica_FTNF00200	711903	.	AATGCTAAAAAAAATTAACTACTTAGTTTATTTCATAGTTTTAGTT	A	.	.	NS=1;VF=0.098;SB=1.000;VARSEQ=FT29_H_LU,FT31_H_BE,FT65_A_SO,FT66_A_SG,FT70_A_SO,NC_019551_FT__subsp_holarctica_FSC200;SB50=0.031;SB65=0.15;TYPE=Deletion	DP:AO	61:6
NC_009749_FT__subsp_holarctica_FTNF00200	712404	.	AATGAATAGAGATTTTTTTATAATACTATTTGCACTTTCAAACCTTATTGTTGCATCAGTATTAATTAGATATTCAGAAGTAGGTCCAATTACAAGTTTTGGCTATAGATTATTATTACCTTGTATATTTTTATATTCATTTTTAGCAATTACTAAAGATGAAGAAAAACTATCAAAAAAATCACTTTATATCGCAGCATTAACAGGATTTTTCTTAGCTTTAGATTTAGCTTTTTATAGTATCTCT	A	.	.	NS=1;VF=0.016;SB=1.000;VARSEQ=FT8_H_AG;SB50=1.0;SB65=1.0;TYPE=Deletion	DP:AO	61:1
NC_009749_FT__subsp_holarctica_FTNF00200	712794	.	G	A	.	.	NS=1;RF=0.902;VF=0.098;SB=1.000;VARSEQ=FT29_H_LU,FT31_H_BE,FT65_A_SO,FT66_A_SG,FT70_A_SO,NC_019551_FT__subsp_holarctica_FSC200;SB50=0.031;SB65=0.15;TYPE=SNP(transition)	DP:AO	61:6
NC_009749_FT__subsp_holarctica_FTNF00200	713277	.	AGTGTTACTAGGCTTACTAAAATTTAGTCAATATCTTTATGATTGTTATGGTTTT	A	.	.	NS=1;VF=0.279;SB=1.000;VARSEQ=FT14_A_BS,FT45_T_ZH,FT55_A_ZH,FT56_A_AG,FT57_A_BE,FT58_A_SO,FT59_A_FR,FT64_A_ZH,FT65_A_SO,FT66_A_SG,FT67_A_GE,FT68_A_SO,FT69_A_SO,FT70_A_SO,FT71_A_BS,FT75_H_ZH,FT7_H_AG;SB50=0.000015;SB65=0.0013;TYPE=Deletion	DP:AO	61:17
NC_009749_FT__subsp_holarctica_FTNF00200	713862	.	GATGATCAATTTACTATTCATATACTTAGCGTATATCTTAGCTATTGTTTCGCTTTTATCTTTATGGATGATAAAGTTTAGAATATTTGGATATATTACAATTACAACATCTCTAGTAT	G	.	.	NS=1;VF=0.016;SB=1.000;VARSEQ=FT49_H_FR;SB50=1.0;SB65=1.0;TYPE=Deletion	DP:AO	61:1
NC_009749_FT__subsp_holarctica_FTNF00200	713989	.	CTA	C	.	.	NS=1;VF=0.016;SB=1.000;VARSEQ=FT49_H_FR;SB50=1.0;SB65=1.0;TYPE=Deletion	DP:AO	61:1
NC_009749_FT__subsp_holarctica_FTNF00200	714535	.	TCATTTGCATTTG	T	.	.	NS=1;VF=0.098;SB=1.000;VARSEQ=FT29_H_LU,FT31_H_BE,FT65_A_SO,FT66_A_SG,FT70_A_SO,NC_019551_FT__subsp_holarctica_FSC200;SB50=0.031;SB65=0.15;TYPE=Deletion(tandemrepeat)	DP:AO	61:6
NC_009749_FT__subsp_holarctica_FTNF00200	714660	.	G	GGTGATAAATTCT	.	.	NS=1;VF=0.049;SB=1.000;VARSEQ=FT58_A_SO,FT66_A_SG,FT70_A_SO;SB50=0.25;SB65=0.55;TYPE=Insertion	DP:AO	61:3
NC_009749_FT__subsp_holarctica_FTNF00200	715740	.	GA	G	.	.	NS=1;VF=0.016;SB=1.000;VARSEQ=NC_019537_FT__subsp_holarctica_F92;SB50=1.0;SB65=1.0;TYPE=Deletion(tandemrepeat)	DP:AO	61:1
NC_009749_FT__subsp_holarctica_FTNF00200	715768	.	GAACATGGAGCACATTATGCAATTGGCTTCCTTGCAGCAGTATTACTACTAAAAATATTTATGCATATCCCAGAGTGGTTTAGTGGTTCAATTGGTATACTAGTACTTACGCTAGCATTTATTCATTCTGTTATATCTCATAAAAAATTACATAATTAG	G	.	.	NS=1;VF=0.016;SB=1.000;VARSEQ=NC_019537_FT__subsp_holarctica_F92;SB50=1.0;SB65=1.0;TYPE=Deletion	DP:AO	61:1
NC_009749_FT__subsp_holarctica_FTNF00200	715926	.	GATGAAACCAACAGATGTAACAATAATAAGAAGACAGGTAAAAGCAATTGCTGTACCATTTGGTAATGAGATTGAGTTAATGCCTGGTCAAGAAGTTTTAGTAACGCAAGATAAGGGTGGAAGCTTTACTTTAAATGTAAACGGTAATTTACTTCATCTAGATGGTAAAGATGCTGATGCGATAGGTAAGCAAATCATCAGATATCCTGTAGAGGGGTATGATATTAAGCCAGGTGATCCAATTAATATGGATGCTATTTGGGATCAAATGAGAACAGTTTATGATCCTGAAATTCCTGTCAATATTGTTGATCTTGGTTTGATTTATAATATTATTACTAGAAAGTTAGAGAATGGTAATTTTCATGTAATAATTGAT	G	.	.	NS=1;VF=0.016;SB=1.000;VARSEQ=FT8_H_AG;SB50=1.0;SB65=1.0;TYPE=Deletion	DP:AO	61:1
NC_009749_FT__subsp_holarctica_FTNF00200	716518	.	A	C	.	.	NS=1;RF=0.902;VF=0.098;SB=1.000;VARSEQ=FT29_H_LU,FT31_H_BE,FT65_A_SO,FT66_A_SG,FT70_A_SO,NC_019551_FT__subsp_holarctica_FSC200;SB50=0.031;SB65=0.15;TYPE=SNP(transversion)	DP:AO	61:6
NC_009749_FT__subsp_holarctica_FTNF00200	716778	.	GT	G	.	.	NS=1;VF=0.016;SB=1.000;VARSEQ=NC_019537_FT__subsp_holarctica_F92;SB50=1.0;SB65=1.0;TYPE=Deletion	DP:AO	61:1
NC_009749_FT__subsp_holarctica_FTNF00200	716817	.	A	AAAATAAGAAAGTTGAACAAATTAAAAAGGGTTATTCACAAGAGTAA	.	.	NS=1;VF=0.016;SB=1.000;VARSEQ=NC_019537_FT__subsp_holarctica_F92;SB50=1.0;SB65=1.0;TYPE=Insertion	DP:AO	61:1
NC_009749_FT__subsp_holarctica_FTNF00200	716817	.	AGTGGTG	A	.	.	NS=1;VF=0.016;SB=1.000;VARSEQ=FT8_H_AG;SB50=1.0;SB65=1.0;TYPE=Deletion	DP:AO	61:1
NC_009749_FT__subsp_holarctica_FTNF00200	716824	.	A	C	.	.	NS=1;RF=0.885;VF=0.098;SB=1.000;VARSEQ=FT29_H_LU,FT31_H_BE,FT65_A_SO,FT66_A_SG,FT70_A_SO,NC_019551_FT__subsp_holarctica_FSC200;SB50=0.031;SB65=0.15;TYPE=SNP(transversion)	DP:AO	61:6
NC_009749_FT__subsp_holarctica_FTNF00200	716823	.	GA	G	.	.	NS=1;VF=0.016;SB=1.000;VARSEQ=FT8_H_AG;SB50=1.0;SB65=1.0;TYPE=Deletion	DP:AO	61:1
NC_009749_FT__subsp_holarctica_FTNF00200	716824	.	AGTAAATTTAAAAAAACCTGTTTGATAGTTAGTAGTTTATTGGCTTGTAGTGGTTTAGCTTATTCTGAAGATTCTCCTCAAGTTGTTTCACAAGGGGGGCCTCTTGGAGCTACTAGTATTGGTGATCAAAACCTTGGACAGCCAGATCCAAATGCTAGTGGAGCCTCTTCAACAACACAGACTACCGGTTCAAATCTAAATGATAGGGAACTTTTGCTAAAATTACAGCAGCAGGTACAGCAACTTCAGGGACAATTACAACAGCTAAAAGCACAGGGTAATGGTGGTGGATTACAGAATACCTCTAATGGTAGTTCGCAGTTTACTACTTACAGCTCAAAAGTTGATGGTAATAAAAATCCTCGTACGCTTGGAGGCAATGGTGAGAGTAAAGATCTG…	A	.	.	NS=1;VF=0.016;SB=1.000;VARSEQ=FT8_H_AG;SB50=1.0;SB65=1.0;TYPE=Deletion	DP:AO	61:1
NC_009749_FT__subsp_holarctica_FTNF00200	718974	.	TCT	GTC	.	.	NS=1;VF=0.066;SB=1.000;VARSEQ=FT24_H_ZH,FT51_H_ZH,FT55_A_ZH,FT64_A_ZH;SB50=0.13;SB65=0.36;TYPE=Substitution	DP:AO	61:4
NC_009749_FT__subsp_holarctica_FTNF00200	718979	.	A	T	.	.	NS=1;RF=0.934;VF=0.066;SB=1.000;VARSEQ=FT24_H_ZH,FT51_H_ZH,FT55_A_ZH,FT64_A_ZH;SB50=0.13;SB65=0.36;TYPE=SNP(transversion)	DP:AO	61:4
NC_009749_FT__subsp_holarctica_FTNF00200	718980	.	A	AATATATTTAAAGTGTTTATTTTCTCCAAAAATCTGGCATAAATAA	.	.	NS=1;VF=0.066;SB=1.000;VARSEQ=FT24_H_ZH,FT51_H_ZH,FT55_A_ZH,FT64_A_ZH;SB50=0.13;SB65=0.36;TYPE=Insertion	DP:AO	61:4
NC_009749_FT__subsp_holarctica_FTNF00200	718980	.	AATGAAAAAATGCTGTAAATTATTAGTGATTGCTGGATTACTT	A	.	.	NS=1;VF=0.525;SB=1.000;VARSEQ=FT10_A_JU,FT11_A_JU,FT13_A_BS,FT14_A_BS,FT16_A_BE,FT18_H_NW,FT19_H_BE,FT22_H_LU,FT24_H_ZH,FT25_H_BE,FT26_H_VD,FT28_H_SG,FT29_H_LU,FT31_H_BE,FT39_T_ZH,FT40_T_ZH,FT41_T_BL,FT42_T_ZH,FT43_T_ZH,FT44_T_ZH,FT45_T_ZH,FT46_T_ZH,FT47_T_ZH,FT52_T_LU,FT53_T_LU,FT54_T_LU,FT57_A_BE,FT5_H_AG,FT60_A_JU,FT73_H_LU,FT75_H_ZH,FT7_H_AG;SB50=4.7E-10;SB65=0.0000021;TYPE=Deletion	DP:AO	61:32
NC_009749_FT__subsp_holarctica_FTNF00200	719863	.	ACAATTAATATTTATGGGAATATATTAAGTATTAGTTATCCGGAGGCGTTAGCTTTAAGCTACTATGATTTTAGTGTGGGTTGGGAGTTGAGAAACA	A	.	.	NS=1;VF=0.016;SB=1.000;VARSEQ=FT17_H_LU;SB50=1.0;SB65=1.0;TYPE=Deletion	DP:AO	61:1
NC_009749_FT__subsp_holarctica_FTNF00200	719961	.	C	T	.	.	NS=1;RF=0.984;VF=0.016;SB=1.000;VARSEQ=FT17_H_LU;SB50=1.0;SB65=1.0;TYPE=SNP(transition)	DP:AO	61:1
NC_009749_FT__subsp_holarctica_FTNF00200	719964	.	AATGATAGCAGTAAAAGATATAACTGATTTAAATATACAAGACATAATTAGTCAGTTAACTTCTGAAGTTATAAATGGCGACACAACCTCTTCTTCTGCCAAGTTTGCTTGTGAAATTAATAGCTATATTATTAATTACAAACTATTAAACATTAATCTTATTAATACTCAACTAAAAAATACAAAGATACTTTATAGAAAAGGC	A	.	.	NS=1;VF=0.066;SB=1.000;VARSEQ=FT10_A_JU,FT17_H_LU,FT7_H_AG,FT8_H_AG;SB50=0.13;SB65=0.36;TYPE=Deletion	DP:AO	61:4
NC_009749_FT__subsp_holarctica_FTNF00200	722427	.	AATGTACCAA	A	.	.	NS=1;VF=0.049;SB=1.000;VARSEQ=FT49_H_FR,FT50_H_SG,FT51_H_ZH;SB50=0.25;SB65=0.55;TYPE=Deletion	DP:AO	61:3
NC_009749_FT__subsp_holarctica_FTNF00200	722637	.	G	GATGAGAAATACTATCAAGATAGTCATTTTATTGAGTCTTGGA	.	.	NS=1;VF=0.967;SB=1.000;VARSEQ=FT10_A_JU,FT11_A_JU,FT13_A_BS,FT14_A_BS,FT16_A_BE,FT17_H_LU,FT18_H_NW,FT19_H_BE,FT20_H_JU,FT22_H_LU,FT24_H_ZH,FT25_H_BE,FT26_H_VD,FT27_H_SG,FT28_H_SG,FT29_H_LU,FT30_H_SG,FT31_H_BE,FT32_H_LU,FT33_H_BL,FT36_H_LU,FT37_T_ZH,FT38_T_ZH,FT39_T_ZH,FT40_T_ZH,FT41_T_BL,FT42_T_ZH,FT43_T_ZH,FT44_T_ZH,FT45_T_ZH,FT46_T_ZH,FT47_T_ZH,FT48_H_LU,FT49_H_FR,FT50_H_SG,FT51_H_ZH,FT52_T_LU…	DP:AO	61:59
NC_009749_FT__subsp_holarctica_FTNF00200	723189	.	G	A	.	.	NS=1;RF=0.902;VF=0.098;SB=1.000;VARSEQ=FT29_H_LU,FT31_H_BE,FT65_A_SO,FT66_A_SG,FT70_A_SO,NC_019551_FT__subsp_holarctica_FSC200;SB50=0.031;SB65=0.15;TYPE=SNP(transition)	DP:AO	61:6
NC_009749_FT__subsp_holarctica_FTNF00200	723915	.	C	T	.	.	NS=1;RF=0.984;VF=0.016;SB=1.000;VARSEQ=NC_019537_FT__subsp_holarctica_F92;SB50=1.0;SB65=1.0;TYPE=SNP(transition)	DP:AO	61:1
NC_009749_FT__subsp_holarctica_FTNF00200	723916	.	TTAGCTTTTTATACATCAATTGGATTTATTATTGAAGATAAAATAGATGATATTATTTTCTCCTCGCAGTACCATATAAATAAGTTAAAACTTTCTGCAACACCTCAAGAAATTATAGAAAAAATTGCTGCTAAAAATAAGGATTTTTTTT	T	.	.	NS=1;VF=0.016;SB=1.000;VARSEQ=NC_019537_FT__subsp_holarctica_F92;SB50=1.0;SB65=1.0;TYPE=Deletion	DP:AO	61:1
NC_009749_FT__subsp_holarctica_FTNF00200	724068	.	AATGACTAAGAAAAAACTTTTAAAAGCATTAGCTGTTGCTGCTATTGCAACAAGTTTAGTAGCTTGCTCAGATAGTTCTAGCAATGATAAAACTTCAACTACTGCTGTTAGCTCCGGTTCTAGTGTAGCTACAACTACAGTAGCAGCTCCTGCAGATAACACTAACGTTACAGCTAACGCAAGCTATACTATTGGTTATGGT	G	.	.	NS=1;VF=0.016;SB=1.000;VARSEQ=NC_019537_FT__subsp_holarctica_F92;SB50=1.0;SB65=1.0;TYPE=Deletion	DP:AO	61:1
NC_009749_FT__subsp_holarctica_FTNF00200	724425	.	G	A	.	.	NS=1;RF=0.984;VF=0.016;SB=1.000;VARSEQ=NC_019551_FT__subsp_holarctica_FSC200;SB50=1.0;SB65=1.0;TYPE=SNP(transition)	DP:AO	61:1
NC_009749_FT__subsp_holarctica_FTNF00200	725190	.	ATTGGTTGGAATTGCAGCATTTTGTGCTGCCCCAATTCATGGAGTATATAGAAAAAGCTACACATATATTATAGTCACTGTTATCTCTATAAATATATCTATAATTATCGGAACAACTATATCCCAGCTACCGCTGCTAGTACCATATGTTACATTTATCATCGGTGCTTTAACTTTTTATCTACCAACAAAGTTTAAACTAATGCCTGAGATACTCACAAAATTCTGTTTTATCGGATATATCTCAAGTACTTTTGGACACAGTCGTTTAAACCTAAGCGTCATTATAACTTCAGCCACTATAATAACTATTATACTCATATTTTATTATGCCTTAATAAATATTCTACTATATAGAGATCAGC	A	.	.	NS=1;VF=0.016;SB=1.000;VARSEQ=FT51_H_ZH;SB50=1.0;SB65=1.0;TYPE=Deletion	DP:AO	61:1
NC_009749_FT__subsp_holarctica_FTNF00200	725555	.	T	C	.	.	NS=1;RF=0.885;VF=0.098;SB=1.000;VARSEQ=FT29_H_LU,FT31_H_BE,FT65_A_SO,FT66_A_SG,FT70_A_SO,NC_019551_FT__subsp_holarctica_FSC200;SB50=0.031;SB65=0.15;TYPE=SNP(transition)	DP:AO	61:6
NC_009749_FT__subsp_holarctica_FTNF00200	725554	.	CT	C	.	.	NS=1;VF=0.016;SB=1.000;VARSEQ=FT51_H_ZH;SB50=1.0;SB65=1.0;TYPE=Deletion	DP:AO	61:1
NC_009749_FT__subsp_holarctica_FTNF00200	725555	.	TACATTCTAAGCGTGAGAAAGTCCAAGACATATACCACCATGTGATGATCGTTGCTCTGGTTTCTCTTGTCGCTGGATACTTCGTAACTAAAATTATGACTCTATATATACCTAACACCAATCCTTGGTGGATTATGATGACTATAGTTTTAGTTCTAGGTTACACTTATCAAAGAGTAAAGGTTTATGCATTTAAAAGAGGTATAGCTAATATTCTAGGTCCGATCATA	T	.	.	NS=1;VF=0.016;SB=1.000;VARSEQ=FT51_H_ZH;SB50=1.0;SB65=1.0;TYPE=Deletion	DP:AO	61:1
NC_009749_FT__subsp_holarctica_FTNF00200	726461	.	T	TA	.	.	NS=1;VF=0.098;SB=1.000;VARSEQ=FT29_H_LU,FT31_H_BE,FT65_A_SO,FT66_A_SG,FT70_A_SO,NC_019551_FT__subsp_holarctica_FSC200;SB50=0.031;SB65=0.15;TYPE=Insertion(tandemrepeat)	DP:AO	61:6
NC_009749_FT__subsp_holarctica_FTNF00200	726510	.	G	GTTGAATATGCTATTAAACATGATTTTACAAATCAAGATTTTTATGGGTTATATAGAGCTTATAAAGAAATTTATAAAAAATAA	.	.	NS=1;VF=0.098;SB=1.000;VARSEQ=FT29_H_LU,FT31_H_BE,FT65_A_SO,FT66_A_SG,FT70_A_SO,NC_019551_FT__subsp_holarctica_FSC200;SB50=0.031;SB65=0.15;TYPE=Insertion	DP:AO	61:6
NC_009749_FT__subsp_holarctica_FTNF00200	726510	.	GATGTTTACAAAGAGATATGCAAATGAGAAAAAAACTGAACAAATAAGAATACAAATCTTAAAAGAGGTTAATTATCATTCCTTAGATTTAGTAAACCATATATCTTCAATGTTTAATATTAGTCGACAATCTGTATATCGACATATAAATAATTTAATAAAAGAACAAAAATTAAGTTTTGATATTATAGATGGCAAGAGAGTTTATAAATATGGAAAAGTAAGAGAGCTAAGTAAGCTTATAACAATCAATAAAGATGTTAGTGAAAGTGATATTTATGCTAATTATTTTATTTGGGTTGAGCAAGATTTAAAAGAAAATGTCAAAGCAATAGTTGAATATGGATTCACAAAGATTTTAAATAACGTAATAGATCACTCAGAATCTAAAACTTGTTT…	G	.	.	NS=1;VF=0.016;SB=1.000;VARSEQ=FT8_H_AG;SB50=1.0;SB65=1.0;TYPE=Deletion	DP:AO	61:1
NC_009749_FT__subsp_holarctica_FTNF00200	727551	.	AATGTGTGAAATAACTTTTATACCACTTTTAGCAGATGATGTTTTAAGATTGTTTATTTCTTTTATATTATTTTTAAGTTGCGTGATTTTAAGTTATATTTTTGCTAAGCAGAAACCTTGGGATATTGCTTTTTGGATTTGCTTTTCGATATTTTTATTTAGTATGGGTGGCT	A	.	.	NS=1;VF=0.016;SB=1.000;VARSEQ=FT7_H_AG;SB50=1.0;SB65=1.0;TYPE=Deletion	DP:AO	61:1
NC_009749_FT__subsp_holarctica_FTNF00200	727737	.	TCATCATATTTATTTAGAAAATACTTTTTCATATGATGG	C	.	.	NS=1;VF=0.016;SB=1.000;VARSEQ=FT7_H_AG;SB50=1.0;SB65=1.0;TYPE=Deletion	DP:AO	61:1
NC_009749_FT__subsp_holarctica_FTNF00200	727778	.	TTA	CAT	.	.	NS=1;VF=0.016;SB=1.000;VARSEQ=FT7_H_AG;SB50=1.0;SB65=1.0;TYPE=Substitution	DP:AO	61:1
NC_009749_FT__subsp_holarctica_FTNF00200	727782	.	TT	AC	.	.	NS=1;VF=0.016;SB=1.000;VARSEQ=FT7_H_AG;SB50=1.0;SB65=1.0;TYPE=Substitution	DP:AO	61:1
NC_009749_FT__subsp_holarctica_FTNF00200	727786	.	G	A	.	.	NS=1;RF=0.984;VF=0.016;SB=1.000;VARSEQ=FT7_H_AG;SB50=1.0;SB65=1.0;TYPE=SNP(transition)	DP:AO	61:1
NC_009749_FT__subsp_holarctica_FTNF00200	728265	.	GTTGGAAATTATCGATCCTTTCTTTTATGATCTTGATTTAACATTTTGTCCATTAGGCGATAGGGCAGTG	G	.	.	NS=1;VF=0.016;SB=1.000;VARSEQ=FT75_H_ZH;SB50=1.0;SB65=1.0;TYPE=Deletion	DP:AO	61:1
NC_009749_FT__subsp_holarctica_FTNF00200	728595	.	AATGAAAGAAGTTTTG	A	.	.	NS=1;VF=0.967;SB=1.000;VARSEQ=FT10_A_JU,FT11_A_JU,FT13_A_BS,FT14_A_BS,FT16_A_BE,FT17_H_LU,FT18_H_NW,FT19_H_BE,FT20_H_JU,FT22_H_LU,FT24_H_ZH,FT25_H_BE,FT26_H_VD,FT27_H_SG,FT28_H_SG,FT29_H_LU,FT30_H_SG,FT31_H_BE,FT32_H_LU,FT33_H_BL,FT36_H_LU,FT37_T_ZH,FT38_T_ZH,FT39_T_ZH,FT40_T_ZH,FT41_T_BL,FT42_T_ZH,FT43_T_ZH,FT44_T_ZH,FT45_T_ZH,FT46_T_ZH,FT47_T_ZH,FT48_H_LU,FT49_H_FR,FT50_H_SG,FT51_H_ZH,FT52_T_LU…	DP:AO	61:59
NC_009749_FT__subsp_holarctica_FTNF00200	728883	.	A	ATTGAATAAAATAGTTGCTAAAAAGGTTATAATCTCGATATTAGAACTCTGTATTCAAAAATTTAGC	.	.	NS=1;VF=0.016;SB=1.000;VARSEQ=FT55_A_ZH;SB50=1.0;SB65=1.0;TYPE=Insertion	DP:AO	61:1
NC_009749_FT__subsp_holarctica_FTNF00200	730460	.	C	A	.	.	NS=1;RF=0.902;VF=0.098;SB=1.000;VARSEQ=FT29_H_LU,FT31_H_BE,FT65_A_SO,FT66_A_SG,FT70_A_SO,NC_019551_FT__subsp_holarctica_FSC200;SB50=0.031;SB65=0.15;TYPE=SNP(transversion)	DP:AO	61:6
NC_009749_FT__subsp_holarctica_FTNF00200	730461	.	AATTTTATTTGAGCTAGAGCTTAAATCATTGATTGAGTCTATTCCTGGTGGATATATAAATATTCAATAA	A	.	.	NS=1;VF=0.098;SB=1.000;VARSEQ=FT29_H_LU,FT31_H_BE,FT65_A_SO,FT66_A_SG,FT70_A_SO,NC_019551_FT__subsp_holarctica_FSC200;SB50=0.031;SB65=0.15;TYPE=Deletion	DP:AO	61:6
NC_009749_FT__subsp_holarctica_FTNF00200	730530	.	AATGTCTAGTTTATTTCTTCTTTTAGAATCA	A	.	.	NS=1;VF=0.066;SB=1.000;VARSEQ=FT55_A_ZH,FT66_A_SG,FT70_A_SO,NC_019551_FT__subsp_holarctica_FSC200;SB50=0.13;SB65=0.36;TYPE=Deletion	DP:AO	61:4
NC_009749_FT__subsp_holarctica_FTNF00200	730788	.	AATGGCTGGAGCT	A	.	.	NS=1;VF=0.016;SB=1.000;VARSEQ=FT10_A_JU;SB50=1.0;SB65=1.0;TYPE=Deletion	DP:AO	61:1
NC_009749_FT__subsp_holarctica_FTNF00200	731166	.	G	GATGATAAATACAGCTATCAAAAAAGATCTAGAAAACATAGTAACTAATCTAGACAAAATTGACTTAACTCAACACGCTTTAGTCAATGATTCAAATAACCAT	.	.	NS=1;VF=0.098;SB=1.000;VARSEQ=FT29_H_LU,FT31_H_BE,FT65_A_SO,FT66_A_SG,FT70_A_SO,NC_019551_FT__subsp_holarctica_FSC200;SB50=0.031;SB65=0.15;TYPE=Insertion	DP:AO	61:6
NC_009749_FT__subsp_holarctica_FTNF00200	731627	.	GTATAGGCTTTATCTCAATAGTACAAGCC	TA	.	.	NS=1;VF=0.098;SB=1.000;VARSEQ=FT29_H_LU,FT31_H_BE,FT65_A_SO,FT66_A_SG,FT70_A_SO,NC_019551_FT__subsp_holarctica_FSC200;SB50=0.031;SB65=0.15;TYPE=Deletion	DP:AO	61:6
NC_009749_FT__subsp_holarctica_FTNF00200	731658	.	G	GATGAAAAAACTCATAATT	.	.	NS=1;VF=0.721;SB=1.000;VARSEQ=FT11_A_JU,FT13_A_BS,FT14_A_BS,FT16_A_BE,FT17_H_LU,FT18_H_NW,FT19_H_BE,FT22_H_LU,FT24_H_ZH,FT25_H_BE,FT26_H_VD,FT27_H_SG,FT28_H_SG,FT32_H_LU,FT33_H_BL,FT37_T_ZH,FT38_T_ZH,FT39_T_ZH,FT40_T_ZH,FT41_T_BL,FT42_T_ZH,FT43_T_ZH,FT45_T_ZH,FT47_T_ZH,FT48_H_LU,FT49_H_FR,FT50_H_SG,FT52_T_LU,FT53_T_LU,FT54_T_LU,FT55_A_ZH,FT56_A_AG,FT57_A_BE,FT59_A_FR,FT5_H_AG,FT63_A_BL,FT64_A_ZH,…	DP:AO	61:44
NC_009749_FT__subsp_holarctica_FTNF00200	731934	.	ATTGTTAGATTTTTTTAAAGAAGTATTATTAATT	A	.	.	NS=1;VF=0.967;SB=1.000;VARSEQ=FT10_A_JU,FT11_A_JU,FT13_A_BS,FT14_A_BS,FT16_A_BE,FT17_H_LU,FT18_H_NW,FT19_H_BE,FT20_H_JU,FT22_H_LU,FT24_H_ZH,FT25_H_BE,FT26_H_VD,FT27_H_SG,FT28_H_SG,FT29_H_LU,FT30_H_SG,FT31_H_BE,FT32_H_LU,FT33_H_BL,FT36_H_LU,FT37_T_ZH,FT38_T_ZH,FT39_T_ZH,FT40_T_ZH,FT41_T_BL,FT42_T_ZH,FT43_T_ZH,FT44_T_ZH,FT45_T_ZH,FT46_T_ZH,FT47_T_ZH,FT48_H_LU,FT49_H_FR,FT50_H_SG,FT51_H_ZH,FT52_T_LU…	DP:AO	61:59
NC_009749_FT__subsp_holarctica_FTNF00200	732765	.	A	AATGTTTAGAAAATTAGTTGCTCTAGCAAGTATTTTTACAATATCTACATTTTGTCTAGCTAGTGCTGATCAGACAACTGAGCAGTCAGAGTCTTCTAGTTCTTTAAACAATAATTATTCCCCAGAGAGTATTCGGAAGCTTGAATCTAATGCTTTTAGAAGAGTTTTCCCTAACGAAGCTTATATACAAGATAATGTTCCTTTAAGCTCAGAACAGCTTGAAAAAGCAGCAATACAGGCTATTCAGGATTTATCAGTTAAAGAGGGTGAAGCATTAACTGATAGTGAAAAACGTGCACTTGCTAAGAGAACATTTGATAATAAGATTAATAATGCTCTTAACATTAATGCTATCAAAACTTCTTTTTTTAATGGTTTTCGTGTTAGTGAAACTTTCAC…	.	.	NS=1;VF=0.098;SB=1.000;VARSEQ=FT29_H_LU,FT31_H_BE,FT65_A_SO,FT66_A_SG,FT70_A_SO,NC_019551_FT__subsp_holarctica_FSC200;SB50=0.031;SB65=0.15;TYPE=Insertion	DP:AO	61:6
NC_009749_FT__subsp_holarctica_FTNF00200	733649	.	ACATAGCTACTAAGCATAGAGTTGTTAAACCTCAAGATGAAAAGGAAAATCTTGATAGGATTTCAACACCATGTTTCATACATCCTAAATCCGATGTTTATCTATCTGATAAATATCCAAGAGCTGAGATATTTCTTAACGAGAGACTAAAGGAATTAGGTCTAAAATA	A	.	.	NS=1;VF=0.033;SB=1.000;VARSEQ=FT49_H_FR,FT69_A_SO;SB50=0.50;SB65=0.85;TYPE=Deletion	DP:AO	61:2
NC_009749_FT__subsp_holarctica_FTNF00200	733818	.	A	AGTGTTGCAGGGGGGTATATTACGCAAGACTTCTACAGCTACAAATACAGATGGAACTACTACTACAGTAGGAGCT	.	.	NS=1;VF=0.098;SB=1.000;VARSEQ=FT29_H_LU,FT31_H_BE,FT65_A_SO,FT66_A_SG,FT70_A_SO,NC_019551_FT__subsp_holarctica_FSC200;SB50=0.031;SB65=0.15;TYPE=Insertion	DP:AO	61:6
NC_009749_FT__subsp_holarctica_FTNF00200	734219	.	G	A	.	.	NS=1;RF=0.951;VF=0.049;SB=1.000;VARSEQ=FT40_T_ZH,FT47_T_ZH,FT75_H_ZH;SB50=0.25;SB65=0.55;TYPE=SNP(transition)	DP:AO	61:3
NC_009749_FT__subsp_holarctica_FTNF00200	735103	.	GATAAAGACCAAGATGGTGTTACAGATGATGGCGAGCTAACTTCTCTTGCCGATGCTGGTATAGATAGTATTGATCTGAATGCGAAGACTGTAAACAAGAGTGTTGCAGGGGGGTATATTACGCAAGACTTCTACAGCTACAAATACAGATGGAACTACTACTACAGTAGGAGCTATGGATTTTGCGGAGA	AT	.	.	NS=1;VF=0.098;SB=1.000;VARSEQ=FT29_H_LU,FT31_H_BE,FT65_A_SO,FT66_A_SG,FT70_A_SO,NC_019551_FT__subsp_holarctica_FSC200;SB50=0.031;SB65=0.15;TYPE=Deletion	DP:AO	61:6
NC_009749_FT__subsp_holarctica_FTNF00200	735297	.	A	G	.	.	NS=1;RF=0.902;VF=0.098;SB=1.000;VARSEQ=FT29_H_LU,FT31_H_BE,FT65_A_SO,FT66_A_SG,FT70_A_SO,NC_019551_FT__subsp_holarctica_FSC200;SB50=0.031;SB65=0.15;TYPE=SNP(transition)	DP:AO	61:6
NC_009749_FT__subsp_holarctica_FTNF00200	735297	.	AATGTTTGATTATATATTTAATAAAATTAAGGCGACGGTTTTCTCCAAAATTACCCCGGCTCAATTGCTTCTTACAGCTATTTTAGCTTTTGTATTTGGGTTTGTTCCAGGTATTGCTTATTCACCATTACTTTTTATAGGAGTACTATTTCTAGTTATAATCCTAAGGATAAATATCGGTGTATTTGTTTTTATTGCAATTATTGCTAAAGCGCTCTCTTATATTTTACAAGGAATTAGCTTTGCA	A	.	.	NS=1;VF=0.016;SB=1.000;VARSEQ=FT10_A_JU;SB50=1.0;SB65=1.0;TYPE=Deletion	DP:AO	61:1
NC_009749_FT__subsp_holarctica_FTNF00200	737211	.	AATGTGTTTAACAAAATACTCTCGGATTAACTATAACCTATCAGTAGCTTTTGGAGCTTATGCTGAGCATGGTCTGAAATCACAAATCTCAGCCGAGCATTTTAATTTTATC	A	.	.	NS=1;VF=0.049;SB=1.000;VARSEQ=FT10_A_JU,FT17_H_LU,FT8_H_AG;SB50=0.25;SB65=0.55;TYPE=Deletion	DP:AO	61:3
NC_009749_FT__subsp_holarctica_FTNF00200	737637	.	G	GATGGCAAATGGTGGTTGGCGGATACTTTTGGAT	.	.	NS=1;VF=0.246;SB=1.000;VARSEQ=FT14_A_BS,FT22_H_LU,FT28_H_SG,FT30_H_SG,FT31_H_BE,FT52_T_LU,FT55_A_ZH,FT59_A_FR,FT64_A_ZH,FT65_A_SO,FT66_A_SG,FT67_A_GE,FT68_A_SO,FT71_A_BS,FT75_H_ZH;SB50=0.000061;SB65=0.0031;TYPE=Insertion	DP:AO	61:15
NC_009749_FT__subsp_holarctica_FTNF00200	738303	.	AATGTGTTTAACAAAATACTCTCGGATTAACTATAATGAAATACAAAAGGCCAATCTGCTTAAAAGTGAAAACACTATCGGCTTT	A	.	.	NS=1;VF=0.049;SB=1.000;VARSEQ=FT10_A_JU,FT17_H_LU,FT8_H_AG;SB50=0.25;SB65=0.55;TYPE=Deletion	DP:AO	61:3
NC_009749_FT__subsp_holarctica_FTNF00200	738573	.	AATGCAAATTAGTTTAAAAAAAGTTATAAGTGTTGCGTTGTTATCGGCTGTCTTATCATCATGT	A	.	.	NS=1;VF=0.016;SB=1.000;VARSEQ=NC_019537_FT__subsp_holarctica_F92;SB50=1.0;SB65=1.0;TYPE=Deletion	DP:AO	61:1
NC_009749_FT__subsp_holarctica_FTNF00200	739107	.	A	G	.	.	NS=1;RF=0.902;VF=0.098;SB=1.000;VARSEQ=FT29_H_LU,FT31_H_BE,FT65_A_SO,FT66_A_SG,FT70_A_SO,NC_019551_FT__subsp_holarctica_FSC200;SB50=0.031;SB65=0.15;TYPE=SNP(transition)	DP:AO	61:6
NC_009749_FT__subsp_holarctica_FTNF00200	739171	.	G	A	.	.	NS=1;RF=0.984;VF=0.016;SB=1.000;VARSEQ=FT17_H_LU;SB50=1.0;SB65=1.0;TYPE=SNP(transition)	DP:AO	61:1
NC_009749_FT__subsp_holarctica_FTNF00200	739479	.	GATGAACTTAAATGAATTAAAGTATAAATCTGTTAATGAGCTAATGGATATAGCTCAAAGTCTAGATCTTGAGTCACTTCGTGCCAGAAAACAAGAGCTAATCTTCTCAATTCTAAAGTACCACGCTGATAAAGGTGAAGACATTTATGGTGAAGGTATTTTAGAAGTCCTACAAGATGGCTATGGCTTTCTAAGATCTTCTGATAGCTCGTACTTCGCCTCTCCAGATGATATCTATGTTTCACCTGCTTTTATTAGAAAACTAAATCTGCGTACTGGTGATAGTATTGTCGGTAAGATTCGTCCGCCTCGTGAAAATGAGAAATACTTTGCTGTCAAACACATCGATAGTGTTAACTTTGATTCTCCAGAATTAGCTAGAAAGAAAATTTTATTTGA…	G	.	.	NS=1;VF=0.016;SB=1.000;VARSEQ=NC_019537_FT__subsp_holarctica_F92;SB50=1.0;SB65=1.0;TYPE=Deletion	DP:AO	61:1
NC_009749_FT__subsp_holarctica_FTNF00200	740742	.	GATGAAGAGGGTTATAGCGACAATCTTGGGATTAACTGTAGTTTCTGGAGTATATGCTGATAGCTATACAATGTATGCAAAACCAGATACTAAGTCACCAAAGCTTGCAACTATAGATGATCAAGATCCAAATTATAAAGCGATTTTCTCAAAAGGTGAATGGATCGAGGTAGTTGATAATAAAGATGGTAGTGTTGGTTGGGTCAAGCAAAAACCTCAAGATAAAACTTCACAGGCTATTAGCAAAGATCCAATCGAGCAAATGATGGCAAATTTTCAAAAGCAACAACAGTTATTAGATCAACATTTCAACAAA	G	.	.	NS=1;VF=0.016;SB=1.000;VARSEQ=FT8_H_AG;SB50=1.0;SB65=1.0;TYPE=Deletion	DP:AO	61:1
NC_009749_FT__subsp_holarctica_FTNF00200	741279	.	GATGTACTATATTTATGTATTCTCAGGTTTGCCAGGAATAGGCAAAACAACTTTAGCTAAACAATTAGCTCAAGTTATACCTAATACGGCATACTTTAGAATTGATACTGTTGAGTATTATCTCAAAAAAGCATATCCTCAAGAGCCAACTAAACAAGGTTATGAGCTAGTATATTATCAAGCAAAACAAAACCTTGAACTTGGTAAAAATGTAATTATAGATTGTTGCAACCCTATCTCAGAATCTCGTGATTTGTGGAACTCGTTATTACAGATAAAAAACACAAAAATTATAAATATAGAA	G	.	.	NS=1;VF=0.016;SB=1.000;VARSEQ=FT8_H_AG;SB50=1.0;SB65=1.0;TYPE=Deletion	DP:AO	61:1
NC_009749_FT__subsp_holarctica_FTNF00200	741879	.	A	T	.	.	NS=1;RF=0.984;VF=0.016;SB=1.000;VARSEQ=FT32_H_LU;SB50=1.0;SB65=1.0;TYPE=SNP(transversion)	DP:AO	61:1
NC_009749_FT__subsp_holarctica_FTNF00200	741880	.	TTAGGACATCAAATTTTATTAATAGCTCCTAAAGGAAGTTATCATCAAAATACTAATGTTAAAATTATTGAGTGTGAAGATTTTAGTAATCTAGCCAAGGTAATACCAAAAAATGTAGATATAGTTCATATTCATGATATAAATTATATAAACCAAGTAAAATCATTTAGGTGGTTATTGACAATACATGTAATGATAT	T	.	.	NS=1;VF=0.016;SB=1.000;VARSEQ=FT32_H_LU;SB50=1.0;SB65=1.0;TYPE=Deletion	DP:AO	61:1
NC_009749_FT__subsp_holarctica_FTNF00200	742080	.	GATGAAGAAAATAATTATAGTAATAGCCTCT	G	.	.	NS=1;VF=0.016;SB=1.000;VARSEQ=FT68_A_SO;SB50=1.0;SB65=1.0;TYPE=Deletion	DP:AO	61:1
NC_009749_FT__subsp_holarctica_FTNF00200	742530	.	G	GGTGTTG	.	.	NS=1;VF=0.443;SB=1.000;VARSEQ=FT13_A_BS,FT16_A_BE,FT18_H_NW,FT19_H_BE,FT22_H_LU,FT27_H_SG,FT28_H_SG,FT30_H_SG,FT37_T_ZH,FT39_T_ZH,FT40_T_ZH,FT41_T_BL,FT42_T_ZH,FT44_T_ZH,FT45_T_ZH,FT47_T_ZH,FT49_H_FR,FT50_H_SG,FT51_H_ZH,FT52_T_LU,FT53_T_LU,FT54_T_LU,FT58_A_SO,FT5_H_AG,FT68_A_SO,FT71_A_BS,FT73_H_LU;SB50=1.5E-8;SB65=0.000018;TYPE=Insertion	DP:AO	61:27
NC_009749_FT__subsp_holarctica_FTNF00200	742530	.	GTTGGAGTTATCTCGGCTTTTAACAAATGAATTCTCAGAGGAATTACAGCAGACACTAAAAAGATGTGTTGATCTA	G	.	.	NS=1;VF=0.377;SB=1.000;VARSEQ=FT11_A_JU,FT17_H_LU,FT20_H_JU,FT24_H_ZH,FT25_H_BE,FT32_H_LU,FT33_H_BL,FT36_H_LU,FT38_T_ZH,FT43_T_ZH,FT46_T_ZH,FT48_H_LU,FT55_A_ZH,FT56_A_AG,FT59_A_FR,FT60_A_JU,FT63_A_BL,FT64_A_ZH,FT66_A_SG,FT67_A_GE,FT69_A_SO,FT70_A_SO,FT8_H_AG;SB50=2.4E-7;SB65=0.00010;TYPE=Deletion	DP:AO	61:23
NC_009749_FT__subsp_holarctica_FTNF00200	742890	.	GTTGGAGTATATAGAAAAACTAAAAGAAATAGCTCAAAAC	G	.	.	NS=1;VF=0.459;SB=1.000;VARSEQ=FT10_A_JU,FT17_H_LU,FT20_H_JU,FT24_H_ZH,FT25_H_BE,FT26_H_VD,FT29_H_LU,FT30_H_SG,FT31_H_BE,FT32_H_LU,FT33_H_BL,FT36_H_LU,FT37_T_ZH,FT38_T_ZH,FT39_T_ZH,FT41_T_BL,FT42_T_ZH,FT43_T_ZH,FT44_T_ZH,FT45_T_ZH,FT47_T_ZH,FT48_H_LU,FT49_H_FR,FT50_H_SG,FT51_H_ZH,FT56_A_AG,FT71_A_BS,FT8_H_AG;SB50=7.5E-9;SB65=0.000012;TYPE=Deletion	DP:AO	61:28
NC_009749_FT__subsp_holarctica_FTNF00200	742929	.	CTTGTTATTTTATATAGATGA	C	.	.	NS=1;VF=0.016;SB=1.000;VARSEQ=FT8_H_AG;SB50=1.0;SB65=1.0;TYPE=Deletion	DP:AO	61:1
NC_009749_FT__subsp_holarctica_FTNF00200	742950	.	G	T	.	.	NS=1;RF=0.967;VF=0.016;SB=1.000;VARSEQ=FT17_H_LU;SB50=1.0;SB65=1.0;TYPE=SNP(transversion)	DP:AO	61:1
NC_009749_FT__subsp_holarctica_FTNF00200	742949	.	AG	A	.	.	NS=1;VF=0.016;SB=1.000;VARSEQ=FT8_H_AG;SB50=1.0;SB65=1.0;TYPE=Deletion	DP:AO	61:1
NC_009749_FT__subsp_holarctica_FTNF00200	742950	.	GA	G	.	.	NS=1;VF=0.016;SB=1.000;VARSEQ=FT8_H_AG;SB50=1.0;SB65=1.0;TYPE=Deletion(tandemrepeat)	DP:AO	61:1
NC_009749_FT__subsp_holarctica_FTNF00200	742952	.	A	T	.	.	NS=1;RF=0.967;VF=0.016;SB=1.000;VARSEQ=FT18_H_NW;SB50=1.0;SB65=1.0;TYPE=SNP(transversion)	DP:AO	61:1
NC_009749_FT__subsp_holarctica_FTNF00200	742951	.	AA	A	.	.	NS=1;VF=0.016;SB=1.000;VARSEQ=FT8_H_AG;SB50=1.0;SB65=1.0;TYPE=Deletion(tandemrepeat)	DP:AO	61:1
NC_009749_FT__subsp_holarctica_FTNF00200	742952	.	AAAAAGAAGCTTACAAATTTTGCCAAGATAATGGTTTTGAGCCT	A	.	.	NS=1;VF=0.016;SB=1.000;VARSEQ=FT8_H_AG;SB50=1.0;SB65=1.0;TYPE=Deletion	DP:AO	61:1
NC_009749_FT__subsp_holarctica_FTNF00200	743029	.	T	C	.	.	NS=1;RF=0.902;VF=0.098;SB=1.000;VARSEQ=FT29_H_LU,FT31_H_BE,FT65_A_SO,FT66_A_SG,FT70_A_SO,NC_019551_FT__subsp_holarctica_FSC200;SB50=0.031;SB65=0.15;TYPE=SNP(transition)	DP:AO	61:6
NC_009749_FT__subsp_holarctica_FTNF00200	747603	.	A	G	.	.	NS=1;RF=0.902;VF=0.098;SB=1.000;VARSEQ=FT29_H_LU,FT31_H_BE,FT65_A_SO,FT66_A_SG,FT70_A_SO,NC_019551_FT__subsp_holarctica_FSC200;SB50=0.031;SB65=0.15;TYPE=SNP(transition)	DP:AO	61:6
NC_009749_FT__subsp_holarctica_FTNF00200	752907	.	C	T	.	.	NS=1;RF=0.902;VF=0.098;SB=1.000;VARSEQ=FT29_H_LU,FT31_H_BE,FT65_A_SO,FT66_A_SG,FT70_A_SO,NC_019551_FT__subsp_holarctica_FSC200;SB50=0.031;SB65=0.15;TYPE=SNP(transition)	DP:AO	61:6
NC_009749_FT__subsp_holarctica_FTNF00200	757566	.	GGTGAACTTATATCATCTATACATCGCACAGATATCAAAGCAAACTATACTTTCGATAATATGGGCAGCTGGACCAGTTACAATAATCGCTATAACTTTAGGCTATTATCTTAGTCATGGTACTAGTGTACCTTTGGTTACAGTGGCTTATTTTTCATTTTATGTTTTTTTTGTTGGCTTAGTTGGTTTTATCAGTAAGATTATTTTTGACTCAATTAGGCACTGTAATCAAGAGCAG	G	.	.	NS=1;VF=0.115;SB=1.000;VARSEQ=FT29_H_LU,FT31_H_BE,FT65_A_SO,FT66_A_SG,FT70_A_SO,NC_019537_FT__subsp_holarctica_F92,NC_019551_FT__subsp_holarctica_FSC200;SB50=0.016;SB65=0.098;TYPE=Deletion	DP:AO	61:7
NC_009749_FT__subsp_holarctica_FTNF00200	757803	.	GATGCAAGAGAGGTTTTTAGCGGTTATTGAAGAGTCATATCAAAACTTATATTTATCGAAGAAGTTAAACCTTATTAGACTTACAGATCGAGTTAGGAATAAAAAAATCGCTGCTGAGATTTTATCAAAATCGCATCCTACAGATAAAGAAATTTATTATGTTTTTAATTTGCATTTCGGTGAGGAAATGGCTCAATTTGCAGAATTAATTCATATTCACAAAGAGAATGGTTTTCCTATTTATACAGATAATAACAAACGTAAACTTAGAAAATTTTATAAACAAATTTATAATACAGACTTACCGATAGATCTAAAAAAGAAGTTTTTGAGAGCTTTAGTAGGTGAGTAC	G	.	.	NS=1;VF=0.016;SB=1.000;VARSEQ=NC_019537_FT__subsp_holarctica_F92;SB50=1.0;SB65=1.0;TYPE=Deletion	DP:AO	61:1
NC_009749_FT__subsp_holarctica_FTNF00200	758155	.	G	A	.	.	NS=1;RF=0.885;VF=0.098;SB=1.000;VARSEQ=FT29_H_LU,FT31_H_BE,FT65_A_SO,FT66_A_SG,FT70_A_SO,NC_019551_FT__subsp_holarctica_FSC200;SB50=0.031;SB65=0.15;TYPE=SNP(transition)	DP:AO	61:6
NC_009749_FT__subsp_holarctica_FTNF00200	758154	.	CG	C	.	.	NS=1;VF=0.016;SB=1.000;VARSEQ=NC_019537_FT__subsp_holarctica_F92;SB50=1.0;SB65=1.0;TYPE=Deletion	DP:AO	61:1
NC_009749_FT__subsp_holarctica_FTNF00200	758155	.	GCTACTCTTAAAAGAGGGATTGAAAGAAAAGTAGGTTTT	G	.	.	NS=1;VF=0.016;SB=1.000;VARSEQ=NC_019537_FT__subsp_holarctica_F92;SB50=1.0;SB65=1.0;TYPE=Deletion	DP:AO	61:1
NC_009749_FT__subsp_holarctica_FTNF00200	761982	.	AATGTCGCATAATAGTGTTTTTAATGGCTATGCTCCTTATGTAAATGTTTATGATGAAATCTTCACAGCTGATGGCAAAGTACGAGACAATGTCCGCCAAACTATCAGAGCTATAGATGAATTAAATTTAGAAACATTACATGAGAAACAGAAATTTGTAGATGCCTCATTTCTAAAAAGTGGTATTACATTTACAGTTTATAGTGATAGCCAAGGTACGGAGAAAATATTTCCTTTTGATCTGATTCCAAGGATTATCTCAGAAGATGAGTGGCGTGAATTAGAAAGAGGT	A	.	.	NS=1;VF=0.148;SB=1.000;VARSEQ=FT29_H_LU,FT31_H_BE,FT58_A_SO,FT5_H_AG,FT63_A_BL,FT65_A_SO,FT66_A_SG,FT70_A_SO,NC_019551_FT__subsp_holarctica_FSC200;SB50=0.0039;SB65=0.041;TYPE=Deletion	DP:AO	61:9
NC_009749_FT__subsp_holarctica_FTNF00200	762273	.	TTTGAAACAGCGTTTAAAAGCCTTAAATGCATTCTTAAATGATATTTATACTGAGCAAAAAATACTAGAAGATGGCATAATTCCTAGAGAGCTTGTAGAATCATCAGAAGAGTACTTACCACAA	T	.	.	NS=1;VF=0.049;SB=1.000;VARSEQ=FT58_A_SO,FT5_H_AG,FT63_A_BL;SB50=0.25;SB65=0.55;TYPE=Deletion	DP:AO	61:3
NC_009749_FT__subsp_holarctica_FTNF00200	763017	.	G	T	.	.	NS=1;RF=0.902;VF=0.098;SB=1.000;VARSEQ=FT29_H_LU,FT31_H_BE,FT65_A_SO,FT66_A_SG,FT70_A_SO,NC_019551_FT__subsp_holarctica_FSC200;SB50=0.031;SB65=0.15;TYPE=SNP(transversion)	DP:AO	61:6
NC_009749_FT__subsp_holarctica_FTNF00200	766764	.	G	A	.	.	NS=1;RF=0.967;VF=0.033;SB=1.000;VARSEQ=FT27_H_SG,FT28_H_SG;SB50=0.50;SB65=0.85;TYPE=SNP(transition)	DP:AO	61:2
NC_009749_FT__subsp_holarctica_FTNF00200	770631	.	AGTGTTTACGAAAAAAACGGCTTTTACTTATTTTATTACGGTTATATTAATTTTTAACTCGGGTTGGATCGATAGTGTAGTTTTATATAACTCTTTTGGTGCCAGTGTTGCGGTTATGTCTGGGAACTTAAGAATTCTAGGTCATAGTATAGCCGGCTCAGATTGGATCTTTATGTATAAAGTCGCGATACTTATTGCTGGGTTTGTTGTTGGTGCTGCGATAAATGGTGTTATTATGAAAACGGATGCGTATGTGATATCAGAAGATCATACTAAAACATTAGTTTTACAAAGCGCGGTAATGCTAACAGGTACTTTACTTATAGATATTTTTGATAACCACCGTGTTATTG	A	.	.	NS=1;VF=0.016;SB=1.000;VARSEQ=NC_019537_FT__subsp_holarctica_F92;SB50=1.0;SB65=1.0;TYPE=Deletion	DP:AO	61:1
NC_009749_FT__subsp_holarctica_FTNF00200	770991	.	ATT	A	.	.	NS=1;VF=0.016;SB=1.000;VARSEQ=NC_019537_FT__subsp_holarctica_F92;SB50=1.0;SB65=1.0;TYPE=Deletion	DP:AO	61:1
NC_009749_FT__subsp_holarctica_FTNF00200	771182	.	GT	G	.	.	NS=1;VF=0.016;SB=1.000;VARSEQ=FT8_H_AG;SB50=1.0;SB65=1.0;TYPE=Deletion	DP:AO	61:1
NC_009749_FT__subsp_holarctica_FTNF00200	771235	.	ATGTTGTTTCCTTCGGTGATATTACCTATTTTTGTTGGTATTGTAATTTTATTGACTTACAATATGAAAGTTAAAAATCATAGCCTTTAA	A	.	.	NS=1;VF=0.016;SB=1.000;VARSEQ=FT8_H_AG;SB50=1.0;SB65=1.0;TYPE=Deletion	DP:AO	61:1
NC_009749_FT__subsp_holarctica_FTNF00200	775122	.	T	C	.	.	NS=1;RF=0.984;VF=0.016;SB=1.000;VARSEQ=NC_019551_FT__subsp_holarctica_FSC200;SB50=1.0;SB65=1.0;TYPE=SNP(transition)	DP:AO	61:1
NC_009749_FT__subsp_holarctica_FTNF00200	777240	.	T	C	.	.	NS=1;RF=0.902;VF=0.098;SB=1.000;VARSEQ=FT29_H_LU,FT31_H_BE,FT65_A_SO,FT66_A_SG,FT70_A_SO,NC_019551_FT__subsp_holarctica_FSC200;SB50=0.031;SB65=0.15;TYPE=SNP(transition)	DP:AO	61:6
NC_009749_FT__subsp_holarctica_FTNF00200	780429	.	A	C	.	.	NS=1;RF=0.902;VF=0.098;SB=1.000;VARSEQ=FT29_H_LU,FT31_H_BE,FT65_A_SO,FT66_A_SG,FT70_A_SO,NC_019551_FT__subsp_holarctica_FSC200;SB50=0.031;SB65=0.15;TYPE=SNP(transversion)	DP:AO	61:6
NC_009749_FT__subsp_holarctica_FTNF00200	781876	.	G	A	.	.	NS=1;RF=0.902;VF=0.098;SB=1.000;VARSEQ=FT29_H_LU,FT31_H_BE,FT65_A_SO,FT66_A_SG,FT70_A_SO,NC_019551_FT__subsp_holarctica_FSC200;SB50=0.031;SB65=0.15;TYPE=SNP(transition)	DP:AO	61:6
NC_009749_FT__subsp_holarctica_FTNF00200	788878	.	C	T	.	.	NS=1;RF=0.984;VF=0.016;SB=1.000;VARSEQ=FT49_H_FR;SB50=1.0;SB65=1.0;TYPE=SNP(transition)	DP:AO	61:1
NC_009749_FT__subsp_holarctica_FTNF00200	789561	.	C	T	.	.	NS=1;RF=0.902;VF=0.098;SB=1.000;VARSEQ=FT29_H_LU,FT31_H_BE,FT65_A_SO,FT66_A_SG,FT70_A_SO,NC_019551_FT__subsp_holarctica_FSC200;SB50=0.031;SB65=0.15;TYPE=SNP(transition)	DP:AO	61:6
NC_009749_FT__subsp_holarctica_FTNF00200	791589	.	G	T	.	.	NS=1;RF=0.902;VF=0.098;SB=1.000;VARSEQ=FT29_H_LU,FT31_H_BE,FT65_A_SO,FT66_A_SG,FT70_A_SO,NC_019551_FT__subsp_holarctica_FSC200;SB50=0.031;SB65=0.15;TYPE=SNP(transversion)	DP:AO	61:6
NC_009749_FT__subsp_holarctica_FTNF00200	793217	.	C	T	.	.	NS=1;RF=0.902;VF=0.098;SB=1.000;VARSEQ=FT29_H_LU,FT31_H_BE,FT65_A_SO,FT66_A_SG,FT70_A_SO,NC_019551_FT__subsp_holarctica_FSC200;SB50=0.031;SB65=0.15;TYPE=SNP(transition)	DP:AO	61:6
NC_009749_FT__subsp_holarctica_FTNF00200	793550	.	T	G	.	.	NS=1;RF=0.738;VF=0.262;SB=1.000;VARSEQ=FT10_A_JU,FT13_A_BS,FT14_A_BS,FT17_H_LU,FT20_H_JU,FT27_H_SG,FT28_H_SG,FT29_H_LU,FT31_H_BE,FT60_A_JU,FT65_A_SO,FT66_A_SG,FT68_A_SO,FT70_A_SO,FT8_H_AG,NC_019551_FT__subsp_holarctica_FSC200;SB50=0.000031;SB65=0.0020;TYPE=SNP(transversion)	DP:AO	61:16
NC_009749_FT__subsp_holarctica_FTNF00200	794848	.	T	G	.	.	NS=1;VF=1.000;SB=1.000;VARSEQ=FT10_A_JU,FT11_A_JU,FT13_A_BS,FT14_A_BS,FT16_A_BE,FT17_H_LU,FT18_H_NW,FT19_H_BE,FT20_H_JU,FT22_H_LU,FT24_H_ZH,FT25_H_BE,FT26_H_VD,FT27_H_SG,FT28_H_SG,FT29_H_LU,FT30_H_SG,FT31_H_BE,FT32_H_LU,FT33_H_BL,FT36_H_LU,FT37_T_ZH,FT38_T_ZH,FT39_T_ZH,FT40_T_ZH,FT41_T_BL,FT42_T_ZH,FT43_T_ZH,FT44_T_ZH,FT45_T_ZH,FT46_T_ZH,FT47_T_ZH,FT48_H_LU,FT49_H_FR,FT50_H_SG,FT51_H_ZH,FT52_T_LU…	DP:AO	61:61
NC_009749_FT__subsp_holarctica_FTNF00200	795461	.	G	C	.	.	NS=1;RF=0.984;VF=0.016;SB=1.000;VARSEQ=NC_019551_FT__subsp_holarctica_FSC200;SB50=1.0;SB65=1.0;TYPE=SNP(transversion)	DP:AO	61:1
NC_009749_FT__subsp_holarctica_FTNF00200	797762	.	T	C	.	.	NS=1;RF=0.902;VF=0.098;SB=1.000;VARSEQ=FT29_H_LU,FT31_H_BE,FT65_A_SO,FT66_A_SG,FT70_A_SO,NC_019551_FT__subsp_holarctica_FSC200;SB50=0.031;SB65=0.15;TYPE=SNP(transition)	DP:AO	61:6
NC_009749_FT__subsp_holarctica_FTNF00200	798109	.	G	T	.	.	NS=1;RF=0.984;VF=0.016;SB=1.000;VARSEQ=FT8_H_AG;SB50=1.0;SB65=1.0;TYPE=SNP(transversion)	DP:AO	61:1
NC_009749_FT__subsp_holarctica_FTNF00200	798321	.	G	A	.	.	NS=1;RF=0.902;VF=0.098;SB=1.000;VARSEQ=FT29_H_LU,FT31_H_BE,FT65_A_SO,FT66_A_SG,FT70_A_SO,NC_019551_FT__subsp_holarctica_FSC200;SB50=0.031;SB65=0.15;TYPE=SNP(transition)	DP:AO	61:6
NC_009749_FT__subsp_holarctica_FTNF00200	798389	.	T	C	.	.	NS=1;RF=0.902;VF=0.098;SB=1.000;VARSEQ=FT29_H_LU,FT31_H_BE,FT65_A_SO,FT66_A_SG,FT70_A_SO,NC_019551_FT__subsp_holarctica_FSC200;SB50=0.031;SB65=0.15;TYPE=SNP(transition)	DP:AO	61:6
NC_009749_FT__subsp_holarctica_FTNF00200	798865	.	G	GCTA	.	.	NS=1;VF=0.098;SB=1.000;VARSEQ=FT29_H_LU,FT31_H_BE,FT65_A_SO,FT66_A_SG,FT70_A_SO,NC_019551_FT__subsp_holarctica_FSC200;SB50=0.031;SB65=0.15;TYPE=Insertion(tandemrepeat)	DP:AO	61:6
NC_009749_FT__subsp_holarctica_FTNF00200	800435	.	C	T	.	.	NS=1;RF=0.902;VF=0.098;SB=1.000;VARSEQ=FT29_H_LU,FT31_H_BE,FT65_A_SO,FT66_A_SG,FT70_A_SO,NC_019551_FT__subsp_holarctica_FSC200;SB50=0.031;SB65=0.15;TYPE=SNP(transition)	DP:AO	61:6
NC_009749_FT__subsp_holarctica_FTNF00200	801483	.	G	T	.	.	NS=1;RF=0.902;VF=0.098;SB=1.000;VARSEQ=FT29_H_LU,FT31_H_BE,FT65_A_SO,FT66_A_SG,FT70_A_SO,NC_019551_FT__subsp_holarctica_FSC200;SB50=0.031;SB65=0.15;TYPE=SNP(transversion)	DP:AO	61:6
NC_009749_FT__subsp_holarctica_FTNF00200	804055	.	G	A	.	.	NS=1;RF=0.902;VF=0.098;SB=1.000;VARSEQ=FT29_H_LU,FT31_H_BE,FT65_A_SO,FT66_A_SG,FT70_A_SO,NC_019551_FT__subsp_holarctica_FSC200;SB50=0.031;SB65=0.15;TYPE=SNP(transition)	DP:AO	61:6
NC_009749_FT__subsp_holarctica_FTNF00200	807922	.	A	G	.	.	NS=1;RF=0.902;VF=0.098;SB=1.000;VARSEQ=FT29_H_LU,FT31_H_BE,FT65_A_SO,FT66_A_SG,FT70_A_SO,NC_019551_FT__subsp_holarctica_FSC200;SB50=0.031;SB65=0.15;TYPE=SNP(transition)	DP:AO	61:6
NC_009749_FT__subsp_holarctica_FTNF00200	808270	.	A	G	.	.	NS=1;RF=0.902;VF=0.098;SB=1.000;VARSEQ=FT29_H_LU,FT31_H_BE,FT65_A_SO,FT66_A_SG,FT70_A_SO,NC_019551_FT__subsp_holarctica_FSC200;SB50=0.031;SB65=0.15;TYPE=SNP(transition)	DP:AO	61:6
NC_009749_FT__subsp_holarctica_FTNF00200	809337	.	G	T	.	.	NS=1;RF=0.902;VF=0.098;SB=1.000;VARSEQ=FT29_H_LU,FT31_H_BE,FT65_A_SO,FT66_A_SG,FT70_A_SO,NC_019551_FT__subsp_holarctica_FSC200;SB50=0.031;SB65=0.15;TYPE=SNP(transversion)	DP:AO	61:6
NC_009749_FT__subsp_holarctica_FTNF00200	810633	.	C	T	.	.	NS=1;RF=0.984;VF=0.016;SB=1.000;VARSEQ=FT10_A_JU;SB50=1.0;SB65=1.0;TYPE=SNP(transition)	DP:AO	61:1
NC_009749_FT__subsp_holarctica_FTNF00200	813484	.	C	A	.	.	NS=1;RF=0.902;VF=0.098;SB=1.000;VARSEQ=FT29_H_LU,FT31_H_BE,FT65_A_SO,FT66_A_SG,FT70_A_SO,NC_019551_FT__subsp_holarctica_FSC200;SB50=0.031;SB65=0.15;TYPE=SNP(transversion)	DP:AO	61:6
NC_009749_FT__subsp_holarctica_FTNF00200	814310	.	ATGA	TG	.	.	NS=1;VF=0.016;SB=1.000;VARSEQ=NC_019537_FT__subsp_holarctica_F92;SB50=1.0;SB65=1.0;TYPE=Deletion	DP:AO	61:1
NC_009749_FT__subsp_holarctica_FTNF00200	814349	.	AGCAAAATGGTATCGTATTCTTAGATGAGATTGATAAAGTATGTAGAAAATCAAGCAACTCAGGGGCTGATGTGTCACGCGAAGGTGTACAGCGTGATTTATTACCATTAGTTGAAGGTTCTACAGTATCCACAAAATATGGCGTGATCAAAACTGATCATATACTATTTATTGCATCTGGTGCATTTCATGTTGCTAAACCTTCTGACCTTATACCAGAGCTACAAGGTAGATTACCAATTAGGGTTGAGCTGAAATCTCTAGAAATAGAAGATTTTGTAAGAATTTTAAGAGAACCTGACTGCTCTATTCTTAAGCAGTACATTGCTTTGATGAAAACTGAAGGTATTGATTTAAGCTTTGAAGAAGATGCAATTAGAAAAATTGCTGAAATTGCCT…	A	.	.	NS=1;VF=0.016;SB=1.000;VARSEQ=NC_019537_FT__subsp_holarctica_F92;SB50=1.0;SB65=1.0;TYPE=Deletion	DP:AO	61:1
NC_009749_FT__subsp_holarctica_FTNF00200	814938	.	AATGCCTAATAAAGGAATAATT	A	.	.	NS=1;VF=0.967;SB=1.000;VARSEQ=FT10_A_JU,FT11_A_JU,FT13_A_BS,FT14_A_BS,FT16_A_BE,FT17_H_LU,FT18_H_NW,FT19_H_BE,FT20_H_JU,FT22_H_LU,FT24_H_ZH,FT25_H_BE,FT26_H_VD,FT27_H_SG,FT28_H_SG,FT29_H_LU,FT30_H_SG,FT31_H_BE,FT32_H_LU,FT33_H_BL,FT36_H_LU,FT37_T_ZH,FT38_T_ZH,FT39_T_ZH,FT40_T_ZH,FT41_T_BL,FT42_T_ZH,FT43_T_ZH,FT44_T_ZH,FT45_T_ZH,FT46_T_ZH,FT47_T_ZH,FT48_H_LU,FT49_H_FR,FT50_H_SG,FT51_H_ZH,FT52_T_LU…	DP:AO	61:59
NC_009749_FT__subsp_holarctica_FTNF00200	816868	.	A	G	.	.	NS=1;RF=0.902;VF=0.098;SB=1.000;VARSEQ=FT29_H_LU,FT31_H_BE,FT65_A_SO,FT66_A_SG,FT70_A_SO,NC_019551_FT__subsp_holarctica_FSC200;SB50=0.031;SB65=0.15;TYPE=SNP(transition)	DP:AO	61:6
NC_009749_FT__subsp_holarctica_FTNF00200	826954	.	TTAGCTGAGAAGGCAAATATACCAGTAGTAAGTACATTATTAGGGTTATCAGCATTTCCATACAATCATGAGTTATACAAAGGTATGTTAAGTATGCATGGTAATTATGCAGCTAATATACTTTGTAATGAGGCTGATGTTGTAATTGCTGTGGGTATGAGATTTGACGATAGAGTAACAGGTGATCTTAATCATTATTTACCAAATGCTAAAATCATTCACATCGAGATAGATCCTTCTGAGATTAATAAAAATGTTAAGGTTGATATTGGTATTAATGCCGATGCAAAAGAAGCATTAAACGCATTATTACCATATATAGCTAGCAATTCACACCCAGAGTGGCATCAAGAATTTGCATCTGAGCACGAGAAAGAGGTTAGAGCTATTATAAAATAT…	T	.	.	NS=1;VF=0.016;SB=1.000;VARSEQ=NC_019537_FT__subsp_holarctica_F92;SB50=1.0;SB65=1.0;TYPE=Deletion	DP:AO	61:1
NC_009749_FT__subsp_holarctica_FTNF00200	828511	.	T	G	.	.	NS=1;RF=0.902;VF=0.098;SB=1.000;VARSEQ=FT29_H_LU,FT31_H_BE,FT65_A_SO,FT66_A_SG,FT70_A_SO,NC_019551_FT__subsp_holarctica_FSC200;SB50=0.031;SB65=0.15;TYPE=SNP(transversion)	DP:AO	61:6
NC_009749_FT__subsp_holarctica_FTNF00200	828513	.	A	AATAGCCCAAAGAAAATCCAAATGGAGAGCATCTAAGCAAAAAGCAAGTAGAGGAACTCTAAAGAAATACATAAAAACAGTATCATCAGCATCAACAGGATGTGTTACAGACTTAGATTAA	.	.	NS=1;VF=0.098;SB=1.000;VARSEQ=FT29_H_LU,FT31_H_BE,FT65_A_SO,FT66_A_SG,FT70_A_SO,NC_019551_FT__subsp_holarctica_FSC200;SB50=0.031;SB65=0.15;TYPE=Insertion	DP:AO	61:6
NC_009749_FT__subsp_holarctica_FTNF00200	829975	.	G	A	.	.	NS=1;RF=0.902;VF=0.098;SB=1.000;VARSEQ=FT29_H_LU,FT31_H_BE,FT65_A_SO,FT66_A_SG,FT70_A_SO,NC_019551_FT__subsp_holarctica_FSC200;SB50=0.031;SB65=0.15;TYPE=SNP(transition)	DP:AO	61:6
NC_009749_FT__subsp_holarctica_FTNF00200	830004	.	G	A	.	.	NS=1;RF=0.902;VF=0.098;SB=1.000;VARSEQ=FT29_H_LU,FT31_H_BE,FT65_A_SO,FT66_A_SG,FT70_A_SO,NC_019551_FT__subsp_holarctica_FSC200;SB50=0.031;SB65=0.15;TYPE=SNP(transition)	DP:AO	61:6
NC_009749_FT__subsp_holarctica_FTNF00200	830872	.	T	C	.	.	NS=1;RF=0.902;VF=0.098;SB=1.000;VARSEQ=FT29_H_LU,FT31_H_BE,FT65_A_SO,FT66_A_SG,FT70_A_SO,NC_019551_FT__subsp_holarctica_FSC200;SB50=0.031;SB65=0.15;TYPE=SNP(transition)	DP:AO	61:6
NC_009749_FT__subsp_holarctica_FTNF00200	831079	.	C	T	.	.	NS=1;RF=0.902;VF=0.098;SB=1.000;VARSEQ=FT29_H_LU,FT31_H_BE,FT65_A_SO,FT66_A_SG,FT70_A_SO,NC_019551_FT__subsp_holarctica_FSC200;SB50=0.031;SB65=0.15;TYPE=SNP(transition)	DP:AO	61:6
NC_009749_FT__subsp_holarctica_FTNF00200	835232	.	T	G	.	.	NS=1;RF=0.902;VF=0.098;SB=1.000;VARSEQ=FT29_H_LU,FT31_H_BE,FT65_A_SO,FT66_A_SG,FT70_A_SO,NC_019551_FT__subsp_holarctica_FSC200;SB50=0.031;SB65=0.15;TYPE=SNP(transversion)	DP:AO	61:6
NC_009749_FT__subsp_holarctica_FTNF00200	835499	.	C	T	.	.	NS=1;RF=0.902;VF=0.098;SB=1.000;VARSEQ=FT29_H_LU,FT31_H_BE,FT65_A_SO,FT66_A_SG,FT70_A_SO,NC_019551_FT__subsp_holarctica_FSC200;SB50=0.031;SB65=0.15;TYPE=SNP(transition)	DP:AO	61:6
NC_009749_FT__subsp_holarctica_FTNF00200	836670	.	G	A	.	.	NS=1;RF=0.902;VF=0.098;SB=1.000;VARSEQ=FT29_H_LU,FT31_H_BE,FT65_A_SO,FT66_A_SG,FT70_A_SO,NC_019551_FT__subsp_holarctica_FSC200;SB50=0.031;SB65=0.15;TYPE=SNP(transition)	DP:AO	61:6
NC_009749_FT__subsp_holarctica_FTNF00200	837270	.	G	A	.	.	NS=1;RF=0.902;VF=0.098;SB=1.000;VARSEQ=FT29_H_LU,FT31_H_BE,FT65_A_SO,FT66_A_SG,FT70_A_SO,NC_019551_FT__subsp_holarctica_FSC200;SB50=0.031;SB65=0.15;TYPE=SNP(transition)	DP:AO	61:6
NC_009749_FT__subsp_holarctica_FTNF00200	838548	.	C	T	.	.	NS=1;RF=0.984;VF=0.016;SB=1.000;VARSEQ=FT13_A_BS;SB50=1.0;SB65=1.0;TYPE=SNP(transition)	DP:AO	61:1
NC_009749_FT__subsp_holarctica_FTNF00200	839740	.	A	G	.	.	NS=1;RF=0.902;VF=0.098;SB=1.000;VARSEQ=FT29_H_LU,FT31_H_BE,FT65_A_SO,FT66_A_SG,FT70_A_SO,NC_019551_FT__subsp_holarctica_FSC200;SB50=0.031;SB65=0.15;TYPE=SNP(transition)	DP:AO	61:6
NC_009749_FT__subsp_holarctica_FTNF00200	844946	.	T	G	.	.	NS=1;RF=0.902;VF=0.098;SB=1.000;VARSEQ=FT29_H_LU,FT31_H_BE,FT65_A_SO,FT66_A_SG,FT70_A_SO,NC_019551_FT__subsp_holarctica_FSC200;SB50=0.031;SB65=0.15;TYPE=SNP(transversion)	DP:AO	61:6
NC_009749_FT__subsp_holarctica_FTNF00200	850447	.	G	A	.	.	NS=1;RF=0.902;VF=0.098;SB=1.000;VARSEQ=FT29_H_LU,FT31_H_BE,FT65_A_SO,FT66_A_SG,FT70_A_SO,NC_019551_FT__subsp_holarctica_FSC200;SB50=0.031;SB65=0.15;TYPE=SNP(transition)	DP:AO	61:6
NC_009749_FT__subsp_holarctica_FTNF00200	852352	.	C	T	.	.	NS=1;RF=0.902;VF=0.098;SB=1.000;VARSEQ=FT29_H_LU,FT31_H_BE,FT65_A_SO,FT66_A_SG,FT70_A_SO,NC_019551_FT__subsp_holarctica_FSC200;SB50=0.031;SB65=0.15;TYPE=SNP(transition)	DP:AO	61:6
NC_009749_FT__subsp_holarctica_FTNF00200	852393	.	AATGATTTCTAATTTTATTTTATTTGCATTATTTATAGTGACAATTGCTTTAATAACTAAACCTTTAGGTAGCTATATATTCAGGGTTTTTAACAATGAGAGAACTTACTTGGATTGGTTGGCAAAACCTTTTCAAAGAGTTTAT	A	.	.	NS=1;VF=0.016;SB=1.000;VARSEQ=FT8_H_AG;SB50=1.0;SB65=1.0;TYPE=Deletion	DP:AO	61:1
NC_009749_FT__subsp_holarctica_FTNF00200	852627	.	A	C	.	.	NS=1;RF=0.902;VF=0.098;SB=1.000;VARSEQ=FT29_H_LU,FT31_H_BE,FT65_A_SO,FT66_A_SG,FT70_A_SO,NC_019551_FT__subsp_holarctica_FSC200;SB50=0.031;SB65=0.15;TYPE=SNP(transversion)	DP:AO	61:6
NC_009749_FT__subsp_holarctica_FTNF00200	853298	.	CTATATCTGAA	C	.	.	NS=1;VF=0.016;SB=1.000;VARSEQ=FT71_A_BS;SB50=1.0;SB65=1.0;TYPE=Deletion	DP:AO	61:1
NC_009749_FT__subsp_holarctica_FTNF00200	853321	.	GACTTTTTACATAGTAAAGATATTCAAGATATCTATGGTCAAGTTGGTCACTTATCAAATATGGAAGGAAAAGAAAGCCGTTTTGGTGTGTTTTACTCTACTTTATATAATACTGTTTCAACATCCGCATCAGATGGTGGTGTTAATAGTGTACTTGATAGTTATTCGCCATTAGCCGGAATGATGGCAATGCTAAATATGGCAATAGGTGAAGTTATATTTGGTGGTGTTGGAGCTGGTTTTTATGGTTTCTTTATGTTCTTGATGTTGGCTGTGTTTATCGGATCATTAATGATAGGTAGAGCTCCTAGCTTTTTAGGTAAGCGTATAGAAGCTAATGATATGAAGTGGACAATGTTTGCTTTATTGATATTTCCATGCTGTGTACTAGTATTTACT…	G	.	.	NS=1;VF=0.016;SB=1.000;VARSEQ=FT71_A_BS;SB50=1.0;SB65=1.0;TYPE=Deletion	DP:AO	61:1
NC_009749_FT__subsp_holarctica_FTNF00200	854582	.	G	A	.	.	NS=1;RF=0.967;VF=0.033;SB=1.000;VARSEQ=FT14_A_BS,FT17_H_LU;SB50=0.50;SB65=0.85;TYPE=SNP(transition)	DP:AO	61:2
NC_009749_FT__subsp_holarctica_FTNF00200	856620	.	A	AATGGATAATCAACAAAAAGTAGATGCACTGCTAAACCTAGCTAATA	.	.	NS=1;VF=0.148;SB=1.000;VARSEQ=FT29_H_LU,FT31_H_BE,FT58_A_SO,FT5_H_AG,FT63_A_BL,FT65_A_SO,FT66_A_SG,FT70_A_SO,NC_019551_FT__subsp_holarctica_FSC200;SB50=0.0039;SB65=0.041;TYPE=Insertion	DP:AO	61:9
NC_009749_FT__subsp_holarctica_FTNF00200	856620	.	A	AAAAGCCAAGAATCTAAAAAAGGTAAATTAAAAATCTTTCTTGGCTATGCTCCTGGTGTCGGTAAGAGTTATACGATGCTTAATAATGCTCGAGCTTTACAGAAAGATAACAAAGATGTTGTGGTTGGCTTACTTGTAAGTCATGGCAGAGCAGACACACAGGCATTACTAGAGGGGCTTGAGATTATGCCTCTTAAAAAGGTAAATTATCGTGGTAGAGTGTTTGAAGAGCTAGATATAGATGCAATTAAAGCTAGAAAACCTGATGTTGTGATCGTTGATGAATTACCTCATTCGAATTTACCGACATCACGAAACAAAAAAAGGTATATCGATATTGAAGAACTTCTTGATGAGGGCATTTCAGTTTATACAGCGATTAATATTCAACATATTGTT…	.	.	NS=1;VF=0.098;SB=1.000;VARSEQ=FT29_H_LU,FT31_H_BE,FT65_A_SO,FT66_A_SG,FT70_A_SO,NC_019551_FT__subsp_holarctica_FSC200;SB50=0.031;SB65=0.15;TYPE=Insertion	DP:AO	61:6
NC_009749_FT__subsp_holarctica_FTNF00200	856622	.	TG	AA	.	.	NS=1;VF=0.049;SB=1.000;VARSEQ=FT58_A_SO,FT5_H_AG,FT63_A_BL;SB50=0.25;SB65=0.55;TYPE=Substitution	DP:AO	61:3
NC_009749_FT__subsp_holarctica_FTNF00200	856626	.	TGCA	CAAG	.	.	NS=1;VF=0.049;SB=1.000;VARSEQ=FT58_A_SO,FT5_H_AG,FT63_A_BL;SB50=0.25;SB65=0.55;TYPE=Substitution	DP:AO	61:3
NC_009749_FT__subsp_holarctica_FTNF00200	856632	.	C	T	.	.	NS=1;RF=0.951;VF=0.049;SB=1.000;VARSEQ=FT58_A_SO,FT5_H_AG,FT63_A_BL;SB50=0.25;SB65=0.55;TYPE=SNP(transition)	DP:AO	61:3
NC_009749_FT__subsp_holarctica_FTNF00200	856634	.	A	TAAAAAAGGTAAATTAAAAATCTTTCTTGGCTATGCTCCTGG	.	.	NS=1;VF=0.049;SB=1.000;VARSEQ=FT58_A_SO,FT5_H_AG,FT63_A_BL;SB50=0.25;SB65=0.55;TYPE=Insertion	DP:AO	61:3
NC_009749_FT__subsp_holarctica_FTNF00200	856640	.	G	GTAAGAGTTATACGATGCT	.	.	NS=1;VF=0.049;SB=1.000;VARSEQ=FT58_A_SO,FT5_H_AG,FT63_A_BL;SB50=0.25;SB65=0.55;TYPE=Insertion	DP:AO	61:3
NC_009749_FT__subsp_holarctica_FTNF00200	856642	.	C	A	.	.	NS=1;RF=0.951;VF=0.049;SB=1.000;VARSEQ=FT58_A_SO,FT5_H_AG,FT63_A_BL;SB50=0.25;SB65=0.55;TYPE=SNP(transversion)	DP:AO	61:3
NC_009749_FT__subsp_holarctica_FTNF00200	856644	.	AG	TA	.	.	NS=1;VF=0.049;SB=1.000;VARSEQ=FT58_A_SO,FT5_H_AG,FT63_A_BL;SB50=0.25;SB65=0.55;TYPE=Substitution	DP:AO	61:3
NC_009749_FT__subsp_holarctica_FTNF00200	856648	.	AT	GC	.	.	NS=1;VF=0.049;SB=1.000;VARSEQ=FT58_A_SO,FT5_H_AG,FT63_A_BL;SB50=0.25;SB65=0.55;TYPE=Substitution	DP:AO	61:3
NC_009749_FT__subsp_holarctica_FTNF00200	856652	.	AGCAG	GAGCT	.	.	NS=1;VF=0.049;SB=1.000;VARSEQ=FT58_A_SO,FT5_H_AG,FT63_A_BL;SB50=0.25;SB65=0.55;TYPE=Substitution	DP:AO	61:3
NC_009749_FT__subsp_holarctica_FTNF00200	856658	.	ATAG	TACA	.	.	NS=1;VF=0.049;SB=1.000;VARSEQ=FT58_A_SO,FT5_H_AG,FT63_A_BL;SB50=0.25;SB65=0.55;TYPE=Substitution	DP:AO	61:3
NC_009749_FT__subsp_holarctica_FTNF00200	856665	.	GCT	AGA	.	.	NS=1;VF=0.049;SB=1.000;VARSEQ=FT58_A_SO,FT5_H_AG,FT63_A_BL;SB50=0.25;SB65=0.55;TYPE=Substitution	DP:AO	61:3
NC_009749_FT__subsp_holarctica_FTNF00200	856669	.	T	A	.	.	NS=1;RF=0.951;VF=0.049;SB=1.000;VARSEQ=FT58_A_SO,FT5_H_AG,FT63_A_BL;SB50=0.25;SB65=0.55;TYPE=SNP(transversion)	DP:AO	61:3
NC_009749_FT__subsp_holarctica_FTNF00200	856672	.	C	A	.	.	NS=1;RF=0.951;VF=0.049;SB=1.000;VARSEQ=FT58_A_SO,FT5_H_AG,FT63_A_BL;SB50=0.25;SB65=0.55;TYPE=SNP(transversion)	DP:AO	61:3
NC_009749_FT__subsp_holarctica_FTNF00200	856675	.	C	G	.	.	NS=1;RF=0.951;VF=0.049;SB=1.000;VARSEQ=FT58_A_SO,FT5_H_AG,FT63_A_BL;SB50=0.25;SB65=0.55;TYPE=SNP(transversion)	DP:AO	61:3
NC_009749_FT__subsp_holarctica_FTNF00200	856679	.	G	T	.	.	NS=1;RF=0.951;VF=0.049;SB=1.000;VARSEQ=FT58_A_SO,FT5_H_AG,FT63_A_BL;SB50=0.25;SB65=0.55;TYPE=SNP(transversion)	DP:AO	61:3
NC_009749_FT__subsp_holarctica_FTNF00200	856681	.	AGT	GTG	.	.	NS=1;VF=0.049;SB=1.000;VARSEQ=FT58_A_SO,FT5_H_AG,FT63_A_BL;SB50=0.25;SB65=0.55;TYPE=Substitution	DP:AO	61:3
NC_009749_FT__subsp_holarctica_FTNF00200	856685	.	C	T	.	.	NS=1;RF=0.951;VF=0.049;SB=1.000;VARSEQ=FT58_A_SO,FT5_H_AG,FT63_A_BL;SB50=0.25;SB65=0.55;TYPE=SNP(transition)	DP:AO	61:3
NC_009749_FT__subsp_holarctica_FTNF00200	856687	.	ATACC	GGCTT	.	.	NS=1;VF=0.049;SB=1.000;VARSEQ=FT58_A_SO,FT5_H_AG,FT63_A_BL;SB50=0.25;SB65=0.55;TYPE=Substitution	DP:AO	61:3
NC_009749_FT__subsp_holarctica_FTNF00200	856693	.	AC	CT	.	.	NS=1;VF=0.049;SB=1.000;VARSEQ=FT58_A_SO,FT5_H_AG,FT63_A_BL;SB50=0.25;SB65=0.55;TYPE=Substitution	DP:AO	61:3
NC_009749_FT__subsp_holarctica_FTNF00200	856696	.	TC	GT	.	.	NS=1;VF=0.049;SB=1.000;VARSEQ=FT58_A_SO,FT5_H_AG,FT63_A_BL;SB50=0.25;SB65=0.55;TYPE=Substitution	DP:AO	61:3
NC_009749_FT__subsp_holarctica_FTNF00200	856699	.	CCAT	AGTC	.	.	NS=1;VF=0.049;SB=1.000;VARSEQ=FT58_A_SO,FT5_H_AG,FT63_A_BL;SB50=0.25;SB65=0.55;TYPE=Substitution	DP:AO	61:3
NC_009749_FT__subsp_holarctica_FTNF00200	856706	.	TACT	GCAG	.	.	NS=1;VF=0.049;SB=1.000;VARSEQ=FT58_A_SO,FT5_H_AG,FT63_A_BL;SB50=0.25;SB65=0.55;TYPE=Substitution	DP:AO	61:3
NC_009749_FT__subsp_holarctica_FTNF00200	856712	.	T	C	.	.	NS=1;RF=0.951;VF=0.049;SB=1.000;VARSEQ=FT58_A_SO,FT5_H_AG,FT63_A_BL;SB50=0.25;SB65=0.55;TYPE=SNP(transition)	DP:AO	61:3
NC_009749_FT__subsp_holarctica_FTNF00200	856714	.	TG	GA	.	.	NS=1;VF=0.049;SB=1.000;VARSEQ=FT58_A_SO,FT5_H_AG,FT63_A_BL;SB50=0.25;SB65=0.55;TYPE=Substitution	DP:AO	61:3
NC_009749_FT__subsp_holarctica_FTNF00200	856717	.	TGTG	ACACA	.	.	NS=1;VF=0.049;SB=1.000;VARSEQ=FT58_A_SO,FT5_H_AG,FT63_A_BL;SB50=0.25;SB65=0.55;TYPE=Insertion	DP:AO	61:3
NC_009749_FT__subsp_holarctica_FTNF00200	856722	.	CT	GC	.	.	NS=1;VF=0.049;SB=1.000;VARSEQ=FT58_A_SO,FT5_H_AG,FT63_A_BL;SB50=0.25;SB65=0.55;TYPE=Substitution	DP:AO	61:3
NC_009749_FT__subsp_holarctica_FTNF00200	856726	.	G	T	.	.	NS=1;RF=0.951;VF=0.049;SB=1.000;VARSEQ=FT58_A_SO,FT5_H_AG,FT63_A_BL;SB50=0.25;SB65=0.55;TYPE=SNP(transversion)	DP:AO	61:3
NC_009749_FT__subsp_holarctica_FTNF00200	856728	.	TG	CT	.	.	NS=1;VF=0.049;SB=1.000;VARSEQ=FT58_A_SO,FT5_H_AG,FT63_A_BL;SB50=0.25;SB65=0.55;TYPE=Substitution	DP:AO	61:3
NC_009749_FT__subsp_holarctica_FTNF00200	856732	.	GC	AG	.	.	NS=1;VF=0.049;SB=1.000;VARSEQ=FT58_A_SO,FT5_H_AG,FT63_A_BL;SB50=0.25;SB65=0.55;TYPE=Substitution	DP:AO	61:3
NC_009749_FT__subsp_holarctica_FTNF00200	856735	.	ACTCCA	GGCTTG	.	.	NS=1;VF=0.049;SB=1.000;VARSEQ=FT58_A_SO,FT5_H_AG,FT63_A_BL;SB50=0.25;SB65=0.55;TYPE=Substitution	DP:AO	61:3
NC_009749_FT__subsp_holarctica_FTNF00200	856743	.	T	A	.	.	NS=1;RF=0.951;VF=0.049;SB=1.000;VARSEQ=FT58_A_SO,FT5_H_AG,FT63_A_BL;SB50=0.25;SB65=0.55;TYPE=SNP(transversion)	DP:AO	61:3
NC_009749_FT__subsp_holarctica_FTNF00200	856746	.	A	ATGCC	.	.	NS=1;VF=0.049;SB=1.000;VARSEQ=FT58_A_SO,FT5_H_AG,FT63_A_BL;SB50=0.25;SB65=0.55;TYPE=Insertion	DP:AO	61:3
NC_009749_FT__subsp_holarctica_FTNF00200	856748	.	TACGT	CTTAA	.	.	NS=1;VF=0.049;SB=1.000;VARSEQ=FT58_A_SO,FT5_H_AG,FT63_A_BL;SB50=0.25;SB65=0.55;TYPE=Substitution	DP:AO	61:3
NC_009749_FT__subsp_holarctica_FTNF00200	856761	.	GC	AT	.	.	NS=1;VF=0.049;SB=1.000;VARSEQ=FT58_A_SO,FT5_H_AG,FT63_A_BL;SB50=0.25;SB65=0.55;TYPE=Substitution	DP:AO	61:3
NC_009749_FT__subsp_holarctica_FTNF00200	856764	.	C	A	.	.	NS=1;RF=0.951;VF=0.049;SB=1.000;VARSEQ=FT58_A_SO,FT5_H_AG,FT63_A_BL;SB50=0.25;SB65=0.55;TYPE=SNP(transversion)	DP:AO	61:3
NC_009749_FT__subsp_holarctica_FTNF00200	856766	.	TAGC	CGTGGTAG	.	.	NS=1;VF=0.049;SB=1.000;VARSEQ=FT58_A_SO,FT5_H_AG,FT63_A_BL;SB50=0.25;SB65=0.55;TYPE=Insertion	DP:AO	61:3
NC_009749_FT__subsp_holarctica_FTNF00200	856771	.	AC	GT	.	.	NS=1;VF=0.049;SB=1.000;VARSEQ=FT58_A_SO,FT5_H_AG,FT63_A_BL;SB50=0.25;SB65=0.55;TYPE=Substitution	DP:AO	61:3
NC_009749_FT__subsp_holarctica_FTNF00200	856774	.	AC	TT	.	.	NS=1;VF=0.049;SB=1.000;VARSEQ=FT58_A_SO,FT5_H_AG,FT63_A_BL;SB50=0.25;SB65=0.55;TYPE=Substitution	DP:AO	61:3
NC_009749_FT__subsp_holarctica_FTNF00200	856777	.	TT	GA	.	.	NS=1;VF=0.049;SB=1.000;VARSEQ=FT58_A_SO,FT5_H_AG,FT63_A_BL;SB50=0.25;SB65=0.55;TYPE=Substitution	DP:AO	61:3
NC_009749_FT__subsp_holarctica_FTNF00200	856780	.	A	G	.	.	NS=1;RF=0.951;VF=0.049;SB=1.000;VARSEQ=FT58_A_SO,FT5_H_AG,FT63_A_BL;SB50=0.25;SB65=0.55;TYPE=SNP(transition)	DP:AO	61:3
NC_009749_FT__subsp_holarctica_FTNF00200	856782	.	CGC	GCT	.	.	NS=1;VF=0.049;SB=1.000;VARSEQ=FT58_A_SO,FT5_H_AG,FT63_A_BL;SB50=0.25;SB65=0.55;TYPE=Substitution	DP:AO	61:3
NC_009749_FT__subsp_holarctica_FTNF00200	856786	.	AGAC	GATA	.	.	NS=1;VF=0.049;SB=1.000;VARSEQ=FT58_A_SO,FT5_H_AG,FT63_A_BL;SB50=0.25;SB65=0.55;TYPE=Substitution	DP:AO	61:3
NC_009749_FT__subsp_holarctica_FTNF00200	856792	.	ATA	GAT	.	.	NS=1;VF=0.049;SB=1.000;VARSEQ=FT58_A_SO,FT5_H_AG,FT63_A_BL;SB50=0.25;SB65=0.55;TYPE=Substitution	DP:AO	61:3
NC_009749_FT__subsp_holarctica_FTNF00200	856798	.	G	A	.	.	NS=1;RF=0.951;VF=0.049;SB=1.000;VARSEQ=FT58_A_SO,FT5_H_AG,FT63_A_BL;SB50=0.25;SB65=0.55;TYPE=SNP(transition)	DP:AO	61:3
NC_009749_FT__subsp_holarctica_FTNF00200	856801	.	TTT	AAA	.	.	NS=1;VF=0.049;SB=1.000;VARSEQ=FT58_A_SO,FT5_H_AG,FT63_A_BL;SB50=0.25;SB65=0.55;TYPE=Substitution	DP:AO	61:3
NC_009749_FT__subsp_holarctica_FTNF00200	856805	.	TACA	CTAG	.	.	NS=1;VF=0.049;SB=1.000;VARSEQ=FT58_A_SO,FT5_H_AG,FT63_A_BL;SB50=0.25;SB65=0.55;TYPE=Substitution	DP:AO	61:3
NC_009749_FT__subsp_holarctica_FTNF00200	856816	.	A	G	.	.	NS=1;RF=0.951;VF=0.049;SB=1.000;VARSEQ=FT58_A_SO,FT5_H_AG,FT63_A_BL;SB50=0.25;SB65=0.55;TYPE=SNP(transition)	DP:AO	61:3
NC_009749_FT__subsp_holarctica_FTNF00200	856819	.	AAA	GTT	.	.	NS=1;VF=0.049;SB=1.000;VARSEQ=FT58_A_SO,FT5_H_AG,FT63_A_BL;SB50=0.25;SB65=0.55;TYPE=Substitution	DP:AO	61:3
NC_009749_FT__subsp_holarctica_FTNF00200	856824	.	CGCA	GATCGTTG	.	.	NS=1;VF=0.049;SB=1.000;VARSEQ=FT58_A_SO,FT5_H_AG,FT63_A_BL;SB50=0.25;SB65=0.55;TYPE=Insertion	DP:AO	61:3
NC_009749_FT__subsp_holarctica_FTNF00200	856829	.	CT	TG	.	.	NS=1;VF=0.049;SB=1.000;VARSEQ=FT58_A_SO,FT5_H_AG,FT63_A_BL;SB50=0.25;SB65=0.55;TYPE=Substitution	DP:AO	61:3
NC_009749_FT__subsp_holarctica_FTNF00200	856833	.	ACTTAATT	TTACCTCA	.	.	NS=1;VF=0.049;SB=1.000;VARSEQ=FT58_A_SO,FT5_H_AG,FT63_A_BL;SB50=0.25;SB65=0.55;TYPE=Substitution	DP:AO	61:3
NC_009749_FT__subsp_holarctica_FTNF00200	856843	.	G	C	.	.	NS=1;RF=0.951;VF=0.049;SB=1.000;VARSEQ=FT58_A_SO,FT5_H_AG,FT63_A_BL;SB50=0.25;SB65=0.55;TYPE=SNP(transversion)	DP:AO	61:3
NC_009749_FT__subsp_holarctica_FTNF00200	856845	.	TG	AA	.	.	NS=1;VF=0.049;SB=1.000;VARSEQ=FT58_A_SO,FT5_H_AG,FT63_A_BL;SB50=0.25;SB65=0.55;TYPE=Substitution	DP:AO	61:3
NC_009749_FT__subsp_holarctica_FTNF00200	856849	.	ATTA	TACC	.	.	NS=1;VF=0.049;SB=1.000;VARSEQ=FT58_A_SO,FT5_H_AG,FT63_A_BL;SB50=0.25;SB65=0.55;TYPE=Substitution	DP:AO	61:3
NC_009749_FT__subsp_holarctica_FTNF00200	856856	.	G	A	.	.	NS=1;RF=0.951;VF=0.049;SB=1.000;VARSEQ=FT58_A_SO,FT5_H_AG,FT63_A_BL;SB50=0.25;SB65=0.55;TYPE=SNP(transition)	DP:AO	61:3
NC_009749_FT__subsp_holarctica_FTNF00200	856858	.	T	C	.	.	NS=1;RF=0.951;VF=0.049;SB=1.000;VARSEQ=FT58_A_SO,FT5_H_AG,FT63_A_BL;SB50=0.25;SB65=0.55;TYPE=SNP(transition)	DP:AO	61:3
NC_009749_FT__subsp_holarctica_FTNF00200	856860	.	TA	CG	.	.	NS=1;VF=0.049;SB=1.000;VARSEQ=FT58_A_SO,FT5_H_AG,FT63_A_BL;SB50=0.25;SB65=0.55;TYPE=Substitution	DP:AO	61:3
NC_009749_FT__subsp_holarctica_FTNF00200	856865	.	TGCTGGC	CAAAAAA	.	.	NS=1;VF=0.049;SB=1.000;VARSEQ=FT58_A_SO,FT5_H_AG,FT63_A_BL;SB50=0.25;SB65=0.55;TYPE=Substitution	DP:AO	61:3
NC_009749_FT__subsp_holarctica_FTNF00200	856873	.	A	G	.	.	NS=1;RF=0.951;VF=0.049;SB=1.000;VARSEQ=FT58_A_SO,FT5_H_AG,FT63_A_BL;SB50=0.25;SB65=0.55;TYPE=SNP(transition)	DP:AO	61:3
NC_009749_FT__subsp_holarctica_FTNF00200	856875	.	C	T	.	.	NS=1;RF=0.951;VF=0.049;SB=1.000;VARSEQ=FT58_A_SO,FT5_H_AG,FT63_A_BL;SB50=0.25;SB65=0.55;TYPE=SNP(transition)	DP:AO	61:3
NC_009749_FT__subsp_holarctica_FTNF00200	856877	.	GTCTTGGATATA	TATCG	.	.	NS=1;VF=0.049;SB=1.000;VARSEQ=FT58_A_SO,FT5_H_AG,FT63_A_BL;SB50=0.25;SB65=0.55;TYPE=Deletion	DP:AO	61:3
NC_009749_FT__subsp_holarctica_FTNF00200	856896	.	TC	AG	.	.	NS=1;VF=0.049;SB=1.000;VARSEQ=FT58_A_SO,FT5_H_AG,FT63_A_BL;SB50=0.25;SB65=0.55;TYPE=Substitution	DP:AO	61:3
NC_009749_FT__subsp_holarctica_FTNF00200	856899	.	TA	AC	.	.	NS=1;VF=0.049;SB=1.000;VARSEQ=FT58_A_SO,FT5_H_AG,FT63_A_BL;SB50=0.25;SB65=0.55;TYPE=Substitution	DP:AO	61:3
NC_009749_FT__subsp_holarctica_FTNF00200	856902	.	A	T	.	.	NS=1;RF=0.951;VF=0.049;SB=1.000;VARSEQ=FT58_A_SO,FT5_H_AG,FT63_A_BL;SB50=0.25;SB65=0.55;TYPE=SNP(transversion)	DP:AO	61:3
NC_009749_FT__subsp_holarctica_FTNF00200	856907	.	G	A	.	.	NS=1;RF=0.951;VF=0.049;SB=1.000;VARSEQ=FT58_A_SO,FT5_H_AG,FT63_A_BL;SB50=0.25;SB65=0.55;TYPE=SNP(transition)	DP:AO	61:3
NC_009749_FT__subsp_holarctica_FTNF00200	856911	.	TA	GG	.	.	NS=1;VF=0.049;SB=1.000;VARSEQ=FT58_A_SO,FT5_H_AG,FT63_A_BL;SB50=0.25;SB65=0.55;TYPE=Substitution	DP:AO	61:3
NC_009749_FT__subsp_holarctica_FTNF00200	856914	.	GC	CA	.	.	NS=1;VF=0.049;SB=1.000;VARSEQ=FT58_A_SO,FT5_H_AG,FT63_A_BL;SB50=0.25;SB65=0.55;TYPE=Substitution	DP:AO	61:3
NC_009749_FT__subsp_holarctica_FTNF00200	856922	.	A	T	.	.	NS=1;RF=0.951;VF=0.049;SB=1.000;VARSEQ=FT58_A_SO,FT5_H_AG,FT63_A_BL;SB50=0.25;SB65=0.55;TYPE=SNP(transversion)	DP:AO	61:3
NC_009749_FT__subsp_holarctica_FTNF00200	856924	.	AG	TA	.	.	NS=1;VF=0.049;SB=1.000;VARSEQ=FT58_A_SO,FT5_H_AG,FT63_A_BL;SB50=0.25;SB65=0.55;TYPE=Substitution	DP:AO	61:3
NC_009749_FT__subsp_holarctica_FTNF00200	856928	.	T	C	.	.	NS=1;RF=0.951;VF=0.049;SB=1.000;VARSEQ=FT58_A_SO,FT5_H_AG,FT63_A_BL;SB50=0.25;SB65=0.55;TYPE=SNP(transition)	DP:AO	61:3
NC_009749_FT__subsp_holarctica_FTNF00200	856930	.	ATT	GCG	.	.	NS=1;VF=0.049;SB=1.000;VARSEQ=FT58_A_SO,FT5_H_AG,FT63_A_BL;SB50=0.25;SB65=0.55;TYPE=Substitution	DP:AO	61:3
NC_009749_FT__subsp_holarctica_FTNF00200	856933	.	AGAGTACGCAAAA	A	.	.	NS=1;VF=0.049;SB=1.000;VARSEQ=FT58_A_SO,FT5_H_AG,FT63_A_BL;SB50=0.25;SB65=0.55;TYPE=Deletion	DP:AO	61:3
NC_009749_FT__subsp_holarctica_FTNF00200	856947	.	C	T	.	.	NS=1;RF=0.951;VF=0.049;SB=1.000;VARSEQ=FT58_A_SO,FT5_H_AG,FT63_A_BL;SB50=0.25;SB65=0.55;TYPE=SNP(transition)	DP:AO	61:3
NC_009749_FT__subsp_holarctica_FTNF00200	856952	.	GGTGCAAC	TT	.	.	NS=1;VF=0.049;SB=1.000;VARSEQ=FT58_A_SO,FT5_H_AG,FT63_A_BL;SB50=0.25;SB65=0.55;TYPE=Deletion	DP:AO	61:3
NC_009749_FT__subsp_holarctica_FTNF00200	856961	.	G	A	.	.	NS=1;RF=0.951;VF=0.049;SB=1.000;VARSEQ=FT58_A_SO,FT5_H_AG,FT63_A_BL;SB50=0.25;SB65=0.55;TYPE=SNP(transition)	DP:AO	61:3
NC_009749_FT__subsp_holarctica_FTNF00200	857157	.	A	G	.	.	NS=1;RF=0.902;VF=0.098;SB=1.000;VARSEQ=FT29_H_LU,FT31_H_BE,FT65_A_SO,FT66_A_SG,FT70_A_SO,NC_019551_FT__subsp_holarctica_FSC200;SB50=0.031;SB65=0.15;TYPE=SNP(transition)	DP:AO	61:6
NC_009749_FT__subsp_holarctica_FTNF00200	857443	.	T	G	.	.	NS=1;RF=0.902;VF=0.098;SB=1.000;VARSEQ=FT29_H_LU,FT31_H_BE,FT65_A_SO,FT66_A_SG,FT70_A_SO,NC_019551_FT__subsp_holarctica_FSC200;SB50=0.031;SB65=0.15;TYPE=SNP(transversion)	DP:AO	61:6
NC_009749_FT__subsp_holarctica_FTNF00200	860011	.	G	T	.	.	NS=1;RF=0.902;VF=0.098;SB=1.000;VARSEQ=FT29_H_LU,FT31_H_BE,FT65_A_SO,FT66_A_SG,FT70_A_SO,NC_019551_FT__subsp_holarctica_FSC200;SB50=0.031;SB65=0.15;TYPE=SNP(transversion)	DP:AO	61:6
NC_009749_FT__subsp_holarctica_FTNF00200	861583	.	A	G	.	.	NS=1;RF=0.902;VF=0.098;SB=1.000;VARSEQ=FT29_H_LU,FT31_H_BE,FT65_A_SO,FT66_A_SG,FT70_A_SO,NC_019551_FT__subsp_holarctica_FSC200;SB50=0.031;SB65=0.15;TYPE=SNP(transition)	DP:AO	61:6
NC_009749_FT__subsp_holarctica_FTNF00200	867859	.	G	A	.	.	NS=1;RF=0.902;VF=0.098;SB=1.000;VARSEQ=FT29_H_LU,FT31_H_BE,FT65_A_SO,FT66_A_SG,FT70_A_SO,NC_019551_FT__subsp_holarctica_FSC200;SB50=0.031;SB65=0.15;TYPE=SNP(transition)	DP:AO	61:6
NC_009749_FT__subsp_holarctica_FTNF00200	868426	.	T	G	.	.	NS=1;RF=0.902;VF=0.098;SB=1.000;VARSEQ=FT29_H_LU,FT31_H_BE,FT65_A_SO,FT66_A_SG,FT70_A_SO,NC_019551_FT__subsp_holarctica_FSC200;SB50=0.031;SB65=0.15;TYPE=SNP(transversion)	DP:AO	61:6
NC_009749_FT__subsp_holarctica_FTNF00200	868449	.	C	T	.	.	NS=1;RF=0.984;VF=0.016;SB=1.000;VARSEQ=FT41_T_BL;SB50=1.0;SB65=1.0;TYPE=SNP(transition)	DP:AO	61:1
NC_009749_FT__subsp_holarctica_FTNF00200	868569	.	G	A	.	.	NS=1;RF=0.902;VF=0.098;SB=1.000;VARSEQ=FT10_A_JU,FT13_A_BS,FT20_H_JU,FT60_A_JU,FT68_A_SO,FT8_H_AG;SB50=0.031;SB65=0.15;TYPE=SNP(transition)	DP:AO	61:6
NC_009749_FT__subsp_holarctica_FTNF00200	868658	.	C	A	.	.	NS=1;RF=0.902;VF=0.098;SB=1.000;VARSEQ=FT29_H_LU,FT31_H_BE,FT65_A_SO,FT66_A_SG,FT70_A_SO,NC_019551_FT__subsp_holarctica_FSC200;SB50=0.031;SB65=0.15;TYPE=SNP(transversion)	DP:AO	61:6
NC_009749_FT__subsp_holarctica_FTNF00200	869169	.	CACTGAAGGAACTAAACTCGCTTCTACTAAAGAATTTACTAATGAAATTATAAAAAACCTATAG	A	.	.	NS=1;VF=0.098;SB=1.000;VARSEQ=FT29_H_LU,FT31_H_BE,FT65_A_SO,FT66_A_SG,FT70_A_SO,NC_019551_FT__subsp_holarctica_FSC200;SB50=0.031;SB65=0.15;TYPE=Deletion	DP:AO	61:6
NC_009749_FT__subsp_holarctica_FTNF00200	869237	.	C	T	.	.	NS=1;RF=0.902;VF=0.098;SB=1.000;VARSEQ=FT29_H_LU,FT31_H_BE,FT65_A_SO,FT66_A_SG,FT70_A_SO,NC_019551_FT__subsp_holarctica_FSC200;SB50=0.031;SB65=0.15;TYPE=SNP(transition)	DP:AO	61:6
NC_009749_FT__subsp_holarctica_FTNF00200	871206	.	AATGAATGAATATAATTTTAGTGATATAGAAAAATCGACACAAGAGTATTGGCGTAAAAATGATACTTTTAAAACAATAGAAGATAATACTAAAGAAAAATTTTATTGTCTTTCAATGTTACCCTACCCAAGTGGTACTCTACACATGGGACATGTAAGAAATTACACGATAGGTGATGTCATAGCTAGATATCAAAAAATGCAAGGTAAAAACGTCCTTCATCCTATGGGTTGGGATGCCTTTGGTCTACCTGCAGAAAATGCAGCGATTAAGCACAAAAAATCACCATACGAATGGACAAAAAGTAATATTGCTTACATGAGATCGCAGTTTGACTCTCTAGGCTTTAGTTTTGACTGGTCAAGAGAGATTGCAACTTGTGATGAAGATTACTATAA…	A	.	.	NS=1;VF=0.016;SB=1.000;VARSEQ=FT8_H_AG;SB50=1.0;SB65=1.0;TYPE=Deletion	DP:AO	61:1
NC_009749_FT__subsp_holarctica_FTNF00200	872073	.	C	A	.	.	NS=1;RF=0.984;VF=0.016;SB=1.000;VARSEQ=FT8_H_AG;SB50=1.0;SB65=1.0;TYPE=SNP(transversion)	DP:AO	61:1
NC_009749_FT__subsp_holarctica_FTNF00200	875910	.	T	C	.	.	NS=1;RF=0.902;VF=0.098;SB=1.000;VARSEQ=FT29_H_LU,FT31_H_BE,FT65_A_SO,FT66_A_SG,FT70_A_SO,NC_019551_FT__subsp_holarctica_FSC200;SB50=0.031;SB65=0.15;TYPE=SNP(transition)	DP:AO	61:6
NC_009749_FT__subsp_holarctica_FTNF00200	876387	.	G	A	.	.	NS=1;RF=0.902;VF=0.098;SB=1.000;VARSEQ=FT29_H_LU,FT31_H_BE,FT65_A_SO,FT66_A_SG,FT70_A_SO,NC_019551_FT__subsp_holarctica_FSC200;SB50=0.031;SB65=0.15;TYPE=SNP(transition)	DP:AO	61:6
NC_009749_FT__subsp_holarctica_FTNF00200	878959	.	A	G	.	.	NS=1;RF=0.902;VF=0.098;SB=1.000;VARSEQ=FT29_H_LU,FT31_H_BE,FT65_A_SO,FT66_A_SG,FT70_A_SO,NC_019551_FT__subsp_holarctica_FSC200;SB50=0.031;SB65=0.15;TYPE=SNP(transition)	DP:AO	61:6
NC_009749_FT__subsp_holarctica_FTNF00200	880451	.	T	C	.	.	NS=1;RF=0.902;VF=0.098;SB=1.000;VARSEQ=FT29_H_LU,FT31_H_BE,FT65_A_SO,FT66_A_SG,FT70_A_SO,NC_019551_FT__subsp_holarctica_FSC200;SB50=0.031;SB65=0.15;TYPE=SNP(transition)	DP:AO	61:6
NC_009749_FT__subsp_holarctica_FTNF00200	881016	.	AATGAAAGAAATATCTGGTATAAAAGTTAAAGTTGAAAGTGGCTCTAAGTACACTACTGATCATGGTTTTTATGCTGTCAAAGATGGTATTAGAAATAAGAAAGAAAATGCTGTGCATGTACGTAAACCAGATTGGTTGAAAGTGCAAAAACAAGATTCTAAAGAATACCTAAAAGTTAAATCCATTACAAAAAAACATAAACTTTCAACAGTTTGTGAAGAAGCAAGGTGCCCTAATATTAATGAGTGCTGGTCTCATGGTACAGCAACAATTATGTTAATGGGGAGTGTATGTACTAGAGCTTGTAAATTTTGTTCTGTAGATACAGGTAATCCAAAAGGTTGGTTAGATAAAGATGAACCTATGAATGCTGCTGAAAGTGTAAAGCTCATGGGACT…	A	.	.	NS=1;VF=0.016;SB=1.000;VARSEQ=FT8_H_AG;SB50=1.0;SB65=1.0;TYPE=Deletion	DP:AO	61:1
NC_009749_FT__subsp_holarctica_FTNF00200	884018	.	T	C	.	.	NS=1;RF=0.902;VF=0.098;SB=1.000;VARSEQ=FT29_H_LU,FT31_H_BE,FT65_A_SO,FT66_A_SG,FT70_A_SO,NC_019551_FT__subsp_holarctica_FSC200;SB50=0.031;SB65=0.15;TYPE=SNP(transition)	DP:AO	61:6
NC_009749_FT__subsp_holarctica_FTNF00200	894300	.	C	T	.	.	NS=1;RF=0.902;VF=0.098;SB=1.000;VARSEQ=FT29_H_LU,FT31_H_BE,FT65_A_SO,FT66_A_SG,FT70_A_SO,NC_019551_FT__subsp_holarctica_FSC200;SB50=0.031;SB65=0.15;TYPE=SNP(transition)	DP:AO	61:6
NC_009749_FT__subsp_holarctica_FTNF00200	897417	.	AATGTTAAAGGGGATTCATAAGTATCTATTGATGTGTTTTGGTACTGTATTGTTTACAGTGCAAGCCAATGCTGCACGGATAATGAGCAATAATCCTATTAAAGAAGATTGGCAATGTAAGGTAGTTGATGGTGAGTGGAGTTGTAAACGAGCAAAGAAACCAAAAAGTGTCTTTGATAAAAAGCTTACTAAAACTGAAAAAGAAAAAGCTCTTGCTGATGATCTGGCATGGGTTAAGAAACCATCATATTTTGTTGGTGGATACTATAGCAATGATAATCAGTTTACCAAAGCTTTGTGTGAGTCTAAAAAGACAGATCTTAGTTATGAGAAGTCTGAGTTTGACAATTATGGTACATTAATAGCGTCAGGAAATGTCCAGGTGCTACAATGTGATCA…	A	.	.	NS=1;VF=0.967;SB=1.000;VARSEQ=FT10_A_JU,FT11_A_JU,FT13_A_BS,FT14_A_BS,FT16_A_BE,FT17_H_LU,FT18_H_NW,FT19_H_BE,FT20_H_JU,FT22_H_LU,FT24_H_ZH,FT25_H_BE,FT26_H_VD,FT27_H_SG,FT28_H_SG,FT29_H_LU,FT30_H_SG,FT31_H_BE,FT32_H_LU,FT33_H_BL,FT36_H_LU,FT37_T_ZH,FT38_T_ZH,FT39_T_ZH,FT40_T_ZH,FT41_T_BL,FT42_T_ZH,FT43_T_ZH,FT44_T_ZH,FT45_T_ZH,FT46_T_ZH,FT47_T_ZH,FT48_H_LU,FT49_H_FR,FT50_H_SG,FT51_H_ZH,FT52_T_LU…	DP:AO	61:59
NC_009749_FT__subsp_holarctica_FTNF00200	900452	.	A	C	.	.	NS=1;RF=0.902;VF=0.098;SB=1.000;VARSEQ=FT29_H_LU,FT31_H_BE,FT65_A_SO,FT66_A_SG,FT70_A_SO,NC_019551_FT__subsp_holarctica_FSC200;SB50=0.031;SB65=0.15;TYPE=SNP(transversion)	DP:AO	61:6
NC_009749_FT__subsp_holarctica_FTNF00200	901075	.	C	T	.	.	NS=1;RF=0.902;VF=0.098;SB=1.000;VARSEQ=FT29_H_LU,FT31_H_BE,FT65_A_SO,FT66_A_SG,FT70_A_SO,NC_019551_FT__subsp_holarctica_FSC200;SB50=0.031;SB65=0.15;TYPE=SNP(transition)	DP:AO	61:6
NC_009749_FT__subsp_holarctica_FTNF00200	902320	.	A	G	.	.	NS=1;RF=0.902;VF=0.098;SB=1.000;VARSEQ=FT29_H_LU,FT31_H_BE,FT65_A_SO,FT66_A_SG,FT70_A_SO,NC_019551_FT__subsp_holarctica_FSC200;SB50=0.031;SB65=0.15;TYPE=SNP(transition)	DP:AO	61:6
NC_009749_FT__subsp_holarctica_FTNF00200	906540	.	A	ATTGCAATACACTCTAAAACAAATATCCGAGCATCTAAATGCAAAAGTAATTAATGAACCAAGTGGTGAAGTTATTATAACGGGGCTTAACTACGCTGAACAAGCAAAAGAAAATGATCTA	.	.	NS=1;VF=0.098;SB=1.000;VARSEQ=FT29_H_LU,FT31_H_BE,FT65_A_SO,FT66_A_SG,FT70_A_SO,NC_019551_FT__subsp_holarctica_FSC200;SB50=0.031;SB65=0.15;TYPE=Insertion	DP:AO	61:6
NC_009749_FT__subsp_holarctica_FTNF00200	906540	.	AA	A	.	.	NS=1;VF=0.016;SB=1.000;VARSEQ=FT8_H_AG;SB50=1.0;SB65=1.0;TYPE=Deletion(tandemrepeat)	DP:AO	61:1
NC_009749_FT__subsp_holarctica_FTNF00200	906542	.	T	C	.	.	NS=1;RF=0.885;VF=0.098;SB=1.000;VARSEQ=FT29_H_LU,FT31_H_BE,FT65_A_SO,FT66_A_SG,FT70_A_SO,NC_019551_FT__subsp_holarctica_FSC200;SB50=0.031;SB65=0.15;TYPE=SNP(transition)	DP:AO	61:6
NC_009749_FT__subsp_holarctica_FTNF00200	906541	.	AT	A	.	.	NS=1;VF=0.016;SB=1.000;VARSEQ=FT8_H_AG;SB50=1.0;SB65=1.0;TYPE=Deletion	DP:AO	61:1
NC_009749_FT__subsp_holarctica_FTNF00200	906543	.	G	T	.	.	NS=1;RF=0.885;VF=0.098;SB=1.000;VARSEQ=FT29_H_LU,FT31_H_BE,FT65_A_SO,FT66_A_SG,FT70_A_SO,NC_019551_FT__subsp_holarctica_FSC200;SB50=0.031;SB65=0.15;TYPE=SNP(transversion)	DP:AO	61:6
NC_009749_FT__subsp_holarctica_FTNF00200	906542	.	TG	T	.	.	NS=1;VF=0.016;SB=1.000;VARSEQ=FT8_H_AG;SB50=1.0;SB65=1.0;TYPE=Deletion	DP:AO	61:1
NC_009749_FT__subsp_holarctica_FTNF00200	906543	.	GCTTATTGATAAACAAGAACATATTAAGCTTTGGCAAAATTCAAAAGCTGCAGCTGCTATTGTAAGTAAAAAAATTAGTAAAGAATTAGCACAGGTAAATGACAAGCCTCTAATTGTAGTCAATAATGCTGATTTAGCTATGGCTAAAATATTAGAACTTTTTTCTGTGCCATACCCAGAACAAAATGGTATTCATGAAAAAGCTGTAATAGATCCAACTGCTAAAATTGGTAAAAATGTCTCAATTGGACCCGGCGCATATATCGGTAAAAATGTCGAGATTGGTGATAATACGATTATCTATGCCAACGTATGTATCTATAACGATGCAAAAGTTGGAACTAACTGTATTATCTGGCCAAGTGTGACAATTCGTGATAGAACTATTATAGATCATTT…	G	.	.	NS=1;VF=0.016;SB=1.000;VARSEQ=FT8_H_AG;SB50=1.0;SB65=1.0;TYPE=Deletion	DP:AO	61:1
NC_009749_FT__subsp_holarctica_FTNF00200	907449	.	A	C	.	.	NS=1;RF=0.902;VF=0.098;SB=1.000;VARSEQ=FT29_H_LU,FT31_H_BE,FT65_A_SO,FT66_A_SG,FT70_A_SO,NC_019551_FT__subsp_holarctica_FSC200;SB50=0.031;SB65=0.15;TYPE=SNP(transversion)	DP:AO	61:6
NC_009749_FT__subsp_holarctica_FTNF00200	907464	.	AATGGCTCATAATAAAGATATTTATCTAATTTCGGATCTTCATCTAAACGCTAATCATGCTGAGATGGCTGATCTTTTTAAAAAGTTTTTAGATAGCATTACATCTACACAAAACCAGCTTTTTATTCTTGGTGACTTTTTTGATTATTGGATCGGTGATAATCACAGAGATGACTTTTATCATAAAATCACAAATTGGCTAAAAGAAGCTTCAGATCAAGGTTTAGAAATATTTTTC	A	.	.	NS=1;VF=0.016;SB=1.000;VARSEQ=NC_019537_FT__subsp_holarctica_F92;SB50=1.0;SB65=1.0;TYPE=Deletion	DP:AO	61:1
NC_009749_FT__subsp_holarctica_FTNF00200	909410	.	C	T	.	.	NS=1;RF=0.902;VF=0.098;SB=1.000;VARSEQ=FT29_H_LU,FT31_H_BE,FT65_A_SO,FT66_A_SG,FT70_A_SO,NC_019551_FT__subsp_holarctica_FSC200;SB50=0.031;SB65=0.15;TYPE=SNP(transition)	DP:AO	61:6
NC_009749_FT__subsp_holarctica_FTNF00200	910935	.	C	A	.	.	NS=1;RF=0.902;VF=0.098;SB=1.000;VARSEQ=FT29_H_LU,FT31_H_BE,FT65_A_SO,FT66_A_SG,FT70_A_SO,NC_019551_FT__subsp_holarctica_FSC200;SB50=0.031;SB65=0.15;TYPE=SNP(transversion)	DP:AO	61:6
NC_009749_FT__subsp_holarctica_FTNF00200	913726	.	G	A	.	.	NS=1;RF=0.902;VF=0.098;SB=1.000;VARSEQ=FT29_H_LU,FT31_H_BE,FT65_A_SO,FT66_A_SG,FT70_A_SO,NC_019551_FT__subsp_holarctica_FSC200;SB50=0.031;SB65=0.15;TYPE=SNP(transition)	DP:AO	61:6
NC_009749_FT__subsp_holarctica_FTNF00200	914595	.	G	GATGGAATTACAAAAATAT	.	.	NS=1;VF=0.098;SB=1.000;VARSEQ=FT29_H_LU,FT31_H_BE,FT65_A_SO,FT66_A_SG,FT70_A_SO,NC_019551_FT__subsp_holarctica_FSC200;SB50=0.031;SB65=0.15;TYPE=Insertion	DP:AO	61:6
NC_009749_FT__subsp_holarctica_FTNF00200	916134	.	A	G	.	.	NS=1;RF=0.902;VF=0.098;SB=1.000;VARSEQ=FT29_H_LU,FT31_H_BE,FT65_A_SO,FT66_A_SG,FT70_A_SO,NC_019551_FT__subsp_holarctica_FSC200;SB50=0.031;SB65=0.15;TYPE=SNP(transition)	DP:AO	61:6
NC_009749_FT__subsp_holarctica_FTNF00200	920062	.	TA	T	.	.	NS=1;VF=0.016;SB=1.000;VARSEQ=NC_019537_FT__subsp_holarctica_F92;SB50=1.0;SB65=1.0;TYPE=Deletion	DP:AO	61:1
NC_009749_FT__subsp_holarctica_FTNF00200	920107	.	GGTTTAGGCTCAGTAGCTGTGCATGCACGAGTTCTTACAAAAGGGATGATTAGAGCTGCTTGTTATAGATTAAGTGAGTTATCACCGATGGTAATAAATGAGGATATTACTCAGCCATTGTTAGCTAGGATAACAGATTTAGTTGATGTTACAAAAGAAATTACTAAAGCAGTAGCTAAACAAGCAATTCTAGAGGGTGTTCATGGTGTTGATATAGATCTAGAAGATTTAACAGAAACTGAGCTTGATGAAGAGATTGAGAGACTAATTAACCTATCATCATGGACACCGACGTATGCACCATATATGCCAATTTAA	G	.	.	NS=1;VF=0.016;SB=1.000;VARSEQ=NC_019537_FT__subsp_holarctica_F92;SB50=1.0;SB65=1.0;TYPE=Deletion	DP:AO	61:1
NC_009749_FT__subsp_holarctica_FTNF00200	921628	.	T	C	.	.	NS=1;RF=0.902;VF=0.098;SB=1.000;VARSEQ=FT29_H_LU,FT31_H_BE,FT65_A_SO,FT66_A_SG,FT70_A_SO,NC_019551_FT__subsp_holarctica_FSC200;SB50=0.031;SB65=0.15;TYPE=SNP(transition)	DP:AO	61:6
NC_009749_FT__subsp_holarctica_FTNF00200	923874	.	ATTGGACAGTATAATAAATATATTTGGAAAATCTAAGAATTATTTAAGTGATATTCTTCATCAAACAAGAGAAAAAGCT	A	.	.	NS=1;VF=0.934;SB=1.000;VARSEQ=FT11_A_JU,FT13_A_BS,FT14_A_BS,FT16_A_BE,FT17_H_LU,FT18_H_NW,FT19_H_BE,FT20_H_JU,FT22_H_LU,FT24_H_ZH,FT25_H_BE,FT26_H_VD,FT27_H_SG,FT28_H_SG,FT29_H_LU,FT30_H_SG,FT31_H_BE,FT32_H_LU,FT33_H_BL,FT36_H_LU,FT37_T_ZH,FT38_T_ZH,FT39_T_ZH,FT40_T_ZH,FT41_T_BL,FT42_T_ZH,FT43_T_ZH,FT44_T_ZH,FT45_T_ZH,FT46_T_ZH,FT47_T_ZH,FT48_H_LU,FT49_H_FR,FT50_H_SG,FT51_H_ZH,FT52_T_LU,FT53_T_LU…	DP:AO	61:57
NC_009749_FT__subsp_holarctica_FTNF00200	923952	.	TATGAGAAAAGCTGGATTATTATTAGCTATTTCAAGTTTACCTAGCTGGTTTGGCATTGGTGATTTGGGTAAAAGTGCGTATGAGTTTGTTGATATTTTAAAACAGGCTAGTATTAGAATTTGGCAGGTTTTACCTCTTACAACACTAGGTTTCGGCAACTCTCCATATCAGTCAAGCTCTTCTTTTGCTGGTGATGAAATCTACATTAGCTTAGAAAAACTAGCAGATTATGGTTTGCTTGAAGAATCATCTCTTAAAAAACTAAATGCAAACTCTAAAAAAGTTGAATATGAACTTGTTCGTAATTTCAAAGATAACTATCTCGAAGAAGCATTTAGTAATTTCCAAAGCTCAAAAGATAAGTTTGAACAAGAGTATAATGATTTTATAACTCAGAA…	T	.	.	NS=1;VF=0.033;SB=1.000;VARSEQ=FT8_H_AG,NC_019537_FT__subsp_holarctica_F92;SB50=0.50;SB65=0.85;TYPE=Deletion	DP:AO	61:2
NC_009749_FT__subsp_holarctica_FTNF00200	924573	.	TATGGGTGATTTGCCTATTTATCTAGGTTTTGATTCTGCTGATGTGTGGGAGCATCAAGAAGTATTTTTATTAGATGAGGATCAAAATCCTAGCTTTGTTGCAGGAGTTCCACCTGACTTTTTCTCAGAAACTGGTCAGCTATGGGGTAATCCTCTATATGATTGGGATAAATTCAAAGAAACAAATTTTGATTTTTGGATAGATCGACTAAATGGTAATTTCAAGCTATTTGATATTGTTAGGATTGACCATTTTAGAGCTTTTGATACATATTGGAAGATACCAGCCAGTGAAAAAACTGCTATAAATGGTGAGTGGGTAGAAGCTCCTGGCTATGATTTCTTTGATACAGTCTATAAGCGTATTCCAGATGCTAATATTATTGCGGAAGATTTAGG…	T	.	.	NS=1;VF=0.016;SB=1.000;VARSEQ=NC_019537_FT__subsp_holarctica_F92;SB50=1.0;SB65=1.0;TYPE=Deletion	DP:AO	61:1
NC_009749_FT__subsp_holarctica_FTNF00200	927381	.	C	T	.	.	NS=1;RF=0.885;VF=0.115;SB=1.000;VARSEQ=FT37_T_ZH,FT39_T_ZH,FT40_T_ZH,FT43_T_ZH,FT44_T_ZH,FT47_T_ZH,FT75_H_ZH;SB50=0.016;SB65=0.098;TYPE=SNP(transition)	DP:AO	61:7
NC_009749_FT__subsp_holarctica_FTNF00200	927600	.	T	AGGAGCTTCTAAACAAGCTATACAATTAACTAAACAGACATCTATGCATCCAGGTGTTTACGATGCTGGTGCTTTAGCAATTATGAGTTATAGTACTGACAAGCCACAGTTTGGTAAGCCAAAGATGACTCCAGAGATTAAACAGAAAGTAGATGATATCTACAAAGCTATGAACATGATTATAGCTTTAGCTCCTGATGCTGGGACATATGCAAATGAAGCTGATTACTTCCAAAAAAACTGGCAGCAAGTATTTTGGGGTAGTAATTACTCTAAATTACTTAAGATTAAAAACAAATATGATCCAAATGGTCTATTTTATTGTCATCATTGTGTTGGTAGTGAATATTGGCAA	.	.	NS=1;VF=0.098;SB=1.000;VARSEQ=FT29_H_LU,FT31_H_BE,FT65_A_SO,FT66_A_SG,FT70_A_SO,NC_019551_FT__subsp_holarctica_FSC200;SB50=0.031;SB65=0.15;TYPE=Insertion	DP:AO	61:6
NC_009749_FT__subsp_holarctica_FTNF00200	928026	.	C	A	.	.	NS=1;RF=0.984;VF=0.016;SB=1.000;VARSEQ=FT8_H_AG;SB50=1.0;SB65=1.0;TYPE=SNP(transversion)	DP:AO	61:1
NC_009749_FT__subsp_holarctica_FTNF00200	928497	.	AT	A	.	.	NS=1;VF=0.016;SB=1.000;VARSEQ=NC_019537_FT__subsp_holarctica_F92;SB50=1.0;SB65=1.0;TYPE=Deletion	DP:AO	61:1
NC_009749_FT__subsp_holarctica_FTNF00200	928513	.	AACGCTGTAAAAGATCTTAATAAAGCAGCTGCTGAAATTTTAGCAAAATAA	A	.	.	NS=1;VF=0.016;SB=1.000;VARSEQ=NC_019537_FT__subsp_holarctica_F92;SB50=1.0;SB65=1.0;TYPE=Deletion	DP:AO	61:1
NC_009749_FT__subsp_holarctica_FTNF00200	930159	.	T	C	.	.	NS=1;RF=0.902;VF=0.098;SB=1.000;VARSEQ=FT29_H_LU,FT31_H_BE,FT65_A_SO,FT66_A_SG,FT70_A_SO,NC_019551_FT__subsp_holarctica_FSC200;SB50=0.031;SB65=0.15;TYPE=SNP(transition)	DP:AO	61:6
NC_009749_FT__subsp_holarctica_FTNF00200	931212	.	T	A	.	.	NS=1;RF=0.918;VF=0.082;SB=1.000;VARSEQ=FT29_H_LU,FT31_H_BE,FT65_A_SO,FT66_A_SG,FT70_A_SO;SB50=0.063;SB65=0.23;TYPE=SNP(transversion)	DP:AO	61:5
NC_009749_FT__subsp_holarctica_FTNF00200	932208	.	C	T	.	.	NS=1;RF=0.902;VF=0.098;SB=1.000;VARSEQ=FT29_H_LU,FT31_H_BE,FT65_A_SO,FT66_A_SG,FT70_A_SO,NC_019551_FT__subsp_holarctica_FSC200;SB50=0.031;SB65=0.15;TYPE=SNP(transition)	DP:AO	61:6
NC_009749_FT__subsp_holarctica_FTNF00200	932863	.	G	A	.	.	NS=1;RF=0.902;VF=0.098;SB=1.000;VARSEQ=FT29_H_LU,FT31_H_BE,FT65_A_SO,FT66_A_SG,FT70_A_SO,NC_019551_FT__subsp_holarctica_FSC200;SB50=0.031;SB65=0.15;TYPE=SNP(transition)	DP:AO	61:6
NC_009749_FT__subsp_holarctica_FTNF00200	936481	.	C	A	.	.	NS=1;RF=0.902;VF=0.098;SB=1.000;VARSEQ=FT29_H_LU,FT31_H_BE,FT65_A_SO,FT66_A_SG,FT70_A_SO,NC_019551_FT__subsp_holarctica_FSC200;SB50=0.031;SB65=0.15;TYPE=SNP(transversion)	DP:AO	61:6
NC_009749_FT__subsp_holarctica_FTNF00200	940331	.	G	T	.	.	NS=1;RF=0.902;VF=0.098;SB=1.000;VARSEQ=FT29_H_LU,FT31_H_BE,FT65_A_SO,FT66_A_SG,FT70_A_SO,NC_019551_FT__subsp_holarctica_FSC200;SB50=0.031;SB65=0.15;TYPE=SNP(transversion)	DP:AO	61:6
NC_009749_FT__subsp_holarctica_FTNF00200	940744	.	G	A	.	.	NS=1;RF=0.984;VF=0.016;SB=1.000;VARSEQ=FT56_A_AG;SB50=1.0;SB65=1.0;TYPE=SNP(transition)	DP:AO	61:1
NC_009749_FT__subsp_holarctica_FTNF00200	941641	.	C	A	.	.	NS=1;RF=0.902;VF=0.098;SB=1.000;VARSEQ=FT29_H_LU,FT31_H_BE,FT65_A_SO,FT66_A_SG,FT70_A_SO,NC_019551_FT__subsp_holarctica_FSC200;SB50=0.031;SB65=0.15;TYPE=SNP(transversion)	DP:AO	61:6
NC_009749_FT__subsp_holarctica_FTNF00200	945357	.	AATGAAGTTAAGAGTAAAAACAATCTTGTTGTTAGTAACTTTTAGCATGGTATTGTCTAGTTGTGGGATTAAATGGGAAACCCCAGTAAATGAGCGCGATCCTTATGAGAAATATAATAGGAAAGTCTTTTATTGGAATAATAAGTTATATAGTTTTTTAACTCCTGCCGCTAAAGCTTATAATTTTGTTGTTCCTGATACGGTTCAGACAGGTATATTTAATATTTTTCAAAAC	A	.	.	NS=1;VF=0.016;SB=1.000;VARSEQ=FT8_H_AG;SB50=1.0;SB65=1.0;TYPE=Deletion	DP:AO	61:1
NC_009749_FT__subsp_holarctica_FTNF00200	946292	.	C	T	.	.	NS=1;RF=0.984;VF=0.016;SB=1.000;VARSEQ=FT25_H_BE;SB50=1.0;SB65=1.0;TYPE=SNP(transition)	DP:AO	61:1
NC_009749_FT__subsp_holarctica_FTNF00200	946452	.	A	G	.	.	NS=1;RF=0.902;VF=0.098;SB=1.000;VARSEQ=FT29_H_LU,FT31_H_BE,FT65_A_SO,FT66_A_SG,FT70_A_SO,NC_019551_FT__subsp_holarctica_FSC200;SB50=0.031;SB65=0.15;TYPE=SNP(transition)	DP:AO	61:6
NC_009749_FT__subsp_holarctica_FTNF00200	946755	.	T	C	.	.	NS=1;RF=0.902;VF=0.098;SB=1.000;VARSEQ=FT29_H_LU,FT31_H_BE,FT65_A_SO,FT66_A_SG,FT70_A_SO,NC_019551_FT__subsp_holarctica_FSC200;SB50=0.031;SB65=0.15;TYPE=SNP(transition)	DP:AO	61:6
NC_009749_FT__subsp_holarctica_FTNF00200	946952	.	C	T	.	.	NS=1;RF=0.984;VF=0.016;SB=1.000;VARSEQ=FT68_A_SO;SB50=1.0;SB65=1.0;TYPE=SNP(transition)	DP:AO	61:1
NC_009749_FT__subsp_holarctica_FTNF00200	952682	.	C	T	.	.	NS=1;RF=0.934;VF=0.066;SB=1.000;VARSEQ=FT18_H_NW,FT36_H_LU,FT48_H_LU,FT57_A_BE;SB50=0.13;SB65=0.36;TYPE=SNP(transition)	DP:AO	61:4
NC_009749_FT__subsp_holarctica_FTNF00200	953799	.	AATGGAATTTGCTAAAATAATTTGGGAGAAAAATACGCCTAAATCAGTTTCTTTTGATGATTTTTATTTTTCAACAACGTCTGGTATCCAAGAGAGTATATATAATTTCTTA	A	.	.	NS=1;VF=0.016;SB=1.000;VARSEQ=NC_019537_FT__subsp_holarctica_F92;SB50=1.0;SB65=1.0;TYPE=Deletion	DP:AO	61:1
NC_009749_FT__subsp_holarctica_FTNF00200	956364	.	A	C	.	.	NS=1;RF=0.902;VF=0.098;SB=1.000;VARSEQ=FT29_H_LU,FT31_H_BE,FT65_A_SO,FT66_A_SG,FT70_A_SO,NC_019551_FT__subsp_holarctica_FSC200;SB50=0.031;SB65=0.15;TYPE=SNP(transversion)	DP:AO	61:6
NC_009749_FT__subsp_holarctica_FTNF00200	957246	.	T	C	.	.	NS=1;RF=0.902;VF=0.098;SB=1.000;VARSEQ=FT29_H_LU,FT31_H_BE,FT65_A_SO,FT66_A_SG,FT70_A_SO,NC_019551_FT__subsp_holarctica_FSC200;SB50=0.031;SB65=0.15;TYPE=SNP(transition)	DP:AO	61:6
NC_009749_FT__subsp_holarctica_FTNF00200	959182	.	A	G	.	.	NS=1;RF=0.902;VF=0.098;SB=1.000;VARSEQ=FT29_H_LU,FT31_H_BE,FT65_A_SO,FT66_A_SG,FT70_A_SO,NC_019551_FT__subsp_holarctica_FSC200;SB50=0.031;SB65=0.15;TYPE=SNP(transition)	DP:AO	61:6
NC_009749_FT__subsp_holarctica_FTNF00200	959368	.	G	A	.	.	NS=1;RF=0.984;VF=0.016;SB=1.000;VARSEQ=FT56_A_AG;SB50=1.0;SB65=1.0;TYPE=SNP(transition)	DP:AO	61:1
NC_009749_FT__subsp_holarctica_FTNF00200	961419	.	AATGGCTAATATGATTGATAAAATAGATCTTAAGTCTCAGGGATCTAGTAATCTAAGTGGAGAAATGACAAACCATCAGAAAGTAGGCACTCTTTATAAAAGGTTGTTACTCCAAGTTAAGCATTTATGGCATTTTCTGCTTTTGGCTGCTATCGGAAGTATATTTTTCTCAGCGGCTGATGCCTCA	A	.	.	NS=1;VF=0.016;SB=1.000;VARSEQ=FT10_A_JU;SB50=1.0;SB65=1.0;TYPE=Deletion	DP:AO	61:1
NC_009749_FT__subsp_holarctica_FTNF00200	963279	.	A	G	.	.	NS=1;RF=0.984;VF=0.016;SB=1.000;VARSEQ=FT22_H_LU;SB50=1.0;SB65=1.0;TYPE=SNP(transition)	DP:AO	61:1
NC_009749_FT__subsp_holarctica_FTNF00200	963747	.	AGTGGAAACTAAAAATATCAAAGATGTTGATGTTATAGCATTATCACTAGGACGTAGATTTTCTGGTATTAATGCTAGC	A	.	.	NS=1;VF=0.016;SB=1.000;VARSEQ=NC_019537_FT__subsp_holarctica_F92;SB50=1.0;SB65=1.0;TYPE=Deletion	DP:AO	61:1
NC_009749_FT__subsp_holarctica_FTNF00200	965253	.	AATGATTAAGAAGATTATTTATAGTTTATCAATACTATCTTGTAGTTTAGGTTTCTCAGCTAATAGTGATACTAAATATGAAAAAGCTATATTTGCAGGTGGTTGTTTTTGGTGTTTAGAATCAGATTTTGAATAT	A	.	.	NS=1;VF=0.016;SB=1.000;VARSEQ=NC_019537_FT__subsp_holarctica_F92;SB50=1.0;SB65=1.0;TYPE=Deletion	DP:AO	61:1
NC_009749_FT__subsp_holarctica_FTNF00200	969018	.	C	T	.	.	NS=1;RF=0.902;VF=0.098;SB=1.000;VARSEQ=FT29_H_LU,FT31_H_BE,FT65_A_SO,FT66_A_SG,FT70_A_SO,NC_019551_FT__subsp_holarctica_FSC200;SB50=0.031;SB65=0.15;TYPE=SNP(transition)	DP:AO	61:6
NC_009749_FT__subsp_holarctica_FTNF00200	973027	.	T	C	.	.	NS=1;RF=0.967;VF=0.033;SB=1.000;VARSEQ=FT43_T_ZH,FT44_T_ZH;SB50=0.50;SB65=0.85;TYPE=SNP(transition)	DP:AO	61:2
NC_009749_FT__subsp_holarctica_FTNF00200	973029	.	A	ATTTATCTTTTAG	.	.	NS=1;VF=0.033;SB=1.000;VARSEQ=FT43_T_ZH,FT44_T_ZH;SB50=0.50;SB65=0.85;TYPE=Insertion	DP:AO	61:2
NC_009749_FT__subsp_holarctica_FTNF00200	977380	.	A	G	.	.	NS=1;RF=0.902;VF=0.098;SB=1.000;VARSEQ=FT29_H_LU,FT31_H_BE,FT65_A_SO,FT66_A_SG,FT70_A_SO,NC_019551_FT__subsp_holarctica_FSC200;SB50=0.031;SB65=0.15;TYPE=SNP(transition)	DP:AO	61:6
NC_009749_FT__subsp_holarctica_FTNF00200	977396	.	A	C	.	.	NS=1;RF=0.902;VF=0.098;SB=1.000;VARSEQ=FT29_H_LU,FT31_H_BE,FT65_A_SO,FT66_A_SG,FT70_A_SO,NC_019551_FT__subsp_holarctica_FSC200;SB50=0.031;SB65=0.15;TYPE=SNP(transversion)	DP:AO	61:6
NC_009749_FT__subsp_holarctica_FTNF00200	977691	.	A	C	.	.	NS=1;RF=0.902;VF=0.098;SB=1.000;VARSEQ=FT29_H_LU,FT31_H_BE,FT65_A_SO,FT66_A_SG,FT70_A_SO,NC_019551_FT__subsp_holarctica_FSC200;SB50=0.031;SB65=0.15;TYPE=SNP(transversion)	DP:AO	61:6
NC_009749_FT__subsp_holarctica_FTNF00200	979927	.	A	G	.	.	NS=1;RF=0.902;VF=0.098;SB=1.000;VARSEQ=FT29_H_LU,FT31_H_BE,FT65_A_SO,FT66_A_SG,FT70_A_SO,NC_019551_FT__subsp_holarctica_FSC200;SB50=0.031;SB65=0.15;TYPE=SNP(transition)	DP:AO	61:6
NC_009749_FT__subsp_holarctica_FTNF00200	982704	.	G	A	.	.	NS=1;RF=0.967;VF=0.033;SB=1.000;VARSEQ=FT25_H_BE,FT30_H_SG;SB50=0.50;SB65=0.85;TYPE=SNP(transition)	DP:AO	61:2
NC_009749_FT__subsp_holarctica_FTNF00200	983530	.	A	G	.	.	NS=1;RF=0.902;VF=0.098;SB=1.000;VARSEQ=FT29_H_LU,FT31_H_BE,FT65_A_SO,FT66_A_SG,FT70_A_SO,NC_019551_FT__subsp_holarctica_FSC200;SB50=0.031;SB65=0.15;TYPE=SNP(transition)	DP:AO	61:6
NC_009749_FT__subsp_holarctica_FTNF00200	984593	.	G	A	.	.	NS=1;RF=0.902;VF=0.098;SB=1.000;VARSEQ=FT29_H_LU,FT31_H_BE,FT65_A_SO,FT66_A_SG,FT70_A_SO,NC_019551_FT__subsp_holarctica_FSC200;SB50=0.031;SB65=0.15;TYPE=SNP(transition)	DP:AO	61:6
NC_009749_FT__subsp_holarctica_FTNF00200	984603	.	G	T	.	.	NS=1;RF=0.902;VF=0.098;SB=1.000;VARSEQ=FT29_H_LU,FT31_H_BE,FT65_A_SO,FT66_A_SG,FT70_A_SO,NC_019551_FT__subsp_holarctica_FSC200;SB50=0.031;SB65=0.15;TYPE=SNP(transversion)	DP:AO	61:6
NC_009749_FT__subsp_holarctica_FTNF00200	988771	.	A	G	.	.	NS=1;RF=0.902;VF=0.098;SB=1.000;VARSEQ=FT29_H_LU,FT31_H_BE,FT65_A_SO,FT66_A_SG,FT70_A_SO,NC_019551_FT__subsp_holarctica_FSC200;SB50=0.031;SB65=0.15;TYPE=SNP(transition)	DP:AO	61:6
NC_009749_FT__subsp_holarctica_FTNF00200	990174	.	T	A	.	.	NS=1;RF=0.984;VF=0.016;SB=1.000;VARSEQ=FT56_A_AG;SB50=1.0;SB65=1.0;TYPE=SNP(transversion)	DP:AO	61:1
NC_009749_FT__subsp_holarctica_FTNF00200	991577	.	A	C	.	.	NS=1;RF=0.902;VF=0.098;SB=1.000;VARSEQ=FT29_H_LU,FT31_H_BE,FT65_A_SO,FT66_A_SG,FT70_A_SO,NC_019551_FT__subsp_holarctica_FSC200;SB50=0.031;SB65=0.15;TYPE=SNP(transversion)	DP:AO	61:6
NC_009749_FT__subsp_holarctica_FTNF00200	991891	.	T	C	.	.	NS=1;RF=0.902;VF=0.098;SB=1.000;VARSEQ=FT29_H_LU,FT31_H_BE,FT65_A_SO,FT66_A_SG,FT70_A_SO,NC_019551_FT__subsp_holarctica_FSC200;SB50=0.031;SB65=0.15;TYPE=SNP(transition)	DP:AO	61:6
NC_009749_FT__subsp_holarctica_FTNF00200	992096	.	A	G	.	.	NS=1;RF=0.902;VF=0.098;SB=1.000;VARSEQ=FT29_H_LU,FT31_H_BE,FT65_A_SO,FT66_A_SG,FT70_A_SO,NC_019551_FT__subsp_holarctica_FSC200;SB50=0.031;SB65=0.15;TYPE=SNP(transition)	DP:AO	61:6
NC_009749_FT__subsp_holarctica_FTNF00200	992666	.	G	A	.	.	NS=1;RF=0.902;VF=0.098;SB=1.000;VARSEQ=FT29_H_LU,FT31_H_BE,FT65_A_SO,FT66_A_SG,FT70_A_SO,NC_019551_FT__subsp_holarctica_FSC200;SB50=0.031;SB65=0.15;TYPE=SNP(transition)	DP:AO	61:6
NC_009749_FT__subsp_holarctica_FTNF00200	995164	.	C	T	.	.	NS=1;RF=0.902;VF=0.098;SB=1.000;VARSEQ=FT29_H_LU,FT31_H_BE,FT65_A_SO,FT66_A_SG,FT70_A_SO,NC_019551_FT__subsp_holarctica_FSC200;SB50=0.031;SB65=0.15;TYPE=SNP(transition)	DP:AO	61:6
NC_009749_FT__subsp_holarctica_FTNF00200	997000	.	G	A	.	.	NS=1;RF=0.902;VF=0.098;SB=1.000;VARSEQ=FT29_H_LU,FT31_H_BE,FT65_A_SO,FT66_A_SG,FT70_A_SO,NC_019551_FT__subsp_holarctica_FSC200;SB50=0.031;SB65=0.15;TYPE=SNP(transition)	DP:AO	61:6
NC_009749_FT__subsp_holarctica_FTNF00200	997740	.	A	G	.	.	NS=1;RF=0.902;VF=0.098;SB=1.000;VARSEQ=FT29_H_LU,FT31_H_BE,FT65_A_SO,FT66_A_SG,FT70_A_SO,NC_019551_FT__subsp_holarctica_FSC200;SB50=0.031;SB65=0.15;TYPE=SNP(transition)	DP:AO	61:6
NC_009749_FT__subsp_holarctica_FTNF00200	1000733	.	CAAAAATATGCCAGAAAAGATT	C	.	.	NS=1;VF=0.016;SB=1.000;VARSEQ=FT56_A_AG;SB50=1.0;SB65=1.0;TYPE=Deletion	DP:AO	61:1
NC_009749_FT__subsp_holarctica_FTNF00200	1002184	.	G	A	.	.	NS=1;RF=0.885;VF=0.115;SB=1.000;VARSEQ=FT37_T_ZH,FT39_T_ZH,FT40_T_ZH,FT43_T_ZH,FT44_T_ZH,FT47_T_ZH,FT75_H_ZH;SB50=0.016;SB65=0.098;TYPE=SNP(transition)	DP:AO	61:7
NC_009749_FT__subsp_holarctica_FTNF00200	1003920	.	T	G	.	.	NS=1;RF=0.902;VF=0.098;SB=1.000;VARSEQ=FT29_H_LU,FT31_H_BE,FT65_A_SO,FT66_A_SG,FT70_A_SO,NC_019551_FT__subsp_holarctica_FSC200;SB50=0.031;SB65=0.15;TYPE=SNP(transversion)	DP:AO	61:6
NC_009749_FT__subsp_holarctica_FTNF00200	1004337	.	A	AATGATGGCATTTTTATTAGACATTATAACATTTCTACAAATATCTTTTTCTACAAATATCTTTCGGATTAACTATATTAGTTTTAGTAGTTTTGTATTA	.	.	NS=1;VF=0.738;SB=1.000;VARSEQ=FT11_A_JU,FT13_A_BS,FT14_A_BS,FT16_A_BE,FT18_H_NW,FT19_H_BE,FT20_H_JU,FT22_H_LU,FT24_H_ZH,FT25_H_BE,FT26_H_VD,FT27_H_SG,FT29_H_LU,FT30_H_SG,FT31_H_BE,FT33_H_BL,FT36_H_LU,FT38_T_ZH,FT41_T_BL,FT42_T_ZH,FT44_T_ZH,FT45_T_ZH,FT46_T_ZH,FT48_H_LU,FT49_H_FR,FT50_H_SG,FT51_H_ZH,FT52_T_LU,FT53_T_LU,FT54_T_LU,FT55_A_ZH,FT56_A_AG,FT57_A_BE,FT58_A_SO,FT59_A_FR,FT5_H_AG,FT60_A_JU,…	DP:AO	61:45
NC_009749_FT__subsp_holarctica_FTNF00200	1005825	.	A	AATGTTTAAAAATAACAATATAATGAGTTTTTTTATAATAATCGTATTGATAATAACCGGAATATCTTTATATATAAAGAATAAAGCTAATAACCAATATCAAATACTTCCTGATAACAGTGGATCTAGCTTAACCAATACCTCTTGGGTTAAAAACAAAGATCTAAATATACCTTATGCTTCATCATCAAATGCGCAAAAACTAGATATTTATTTACCTAATGATAAAAGTTTTGCTAAACCGTATCCTGTTATAATTGCTATACATGGTGGCGCATTCTTAGGTGGTGATAAGGCTGACTATCAACTAAAGCCT	.	.	NS=1;VF=0.098;SB=1.000;VARSEQ=FT29_H_LU,FT31_H_BE,FT65_A_SO,FT66_A_SG,FT70_A_SO,NC_019551_FT__subsp_holarctica_FSC200;SB50=0.031;SB65=0.15;TYPE=Insertion	DP:AO	61:6
NC_009749_FT__subsp_holarctica_FTNF00200	1006509	.	GATGTGGGCAATTGTAGGAAGTAGTGGTTTTGAATCTTTTGATGACTTTGAGATTATAGAAGAATTGCCACGAGAAACGCCATTTGGTTTGTGTTCGAATGGTTTATTTAAAATAAAAGTTGAAGATAAAGAGGTATTATTTCTCAATAGAACTGGTTTGGGTCAGAATATATTACCCCATCAAATAAACTACAAAGCTAATATTTACGCACTAAAGAAATATGGAGCTACTTCAATTATTGCTTTATCTTCGGTTAGAAGCTTAAGAGAAGAGCTAAAACCTGGTGACATGGTTATTCCATATCAGTTTATCGATAGAACCAAATCTCTAAGAGAGTTTACATTTTGTGAACAAGGATTGCTAAACTATGTTTCACTTTCAAAACCTATAACAGAGAG…	G	.	.	NS=1;VF=0.016;SB=1.000;VARSEQ=FT65_A_SO;SB50=1.0;SB65=1.0;TYPE=Deletion	DP:AO	61:1
NC_009749_FT__subsp_holarctica_FTNF00200	1007876	.	G	T	.	.	NS=1;RF=0.738;VF=0.262;SB=1.000;VARSEQ=FT10_A_JU,FT13_A_BS,FT14_A_BS,FT17_H_LU,FT20_H_JU,FT27_H_SG,FT28_H_SG,FT29_H_LU,FT31_H_BE,FT60_A_JU,FT65_A_SO,FT66_A_SG,FT68_A_SO,FT70_A_SO,FT8_H_AG,NC_019551_FT__subsp_holarctica_FSC200;SB50=0.000031;SB65=0.0020;TYPE=SNP(transversion)	DP:AO	61:16
NC_009749_FT__subsp_holarctica_FTNF00200	1007879	.	A	G	.	.	NS=1;RF=0.738;VF=0.262;SB=1.000;VARSEQ=FT10_A_JU,FT13_A_BS,FT14_A_BS,FT17_H_LU,FT20_H_JU,FT27_H_SG,FT28_H_SG,FT29_H_LU,FT31_H_BE,FT60_A_JU,FT65_A_SO,FT66_A_SG,FT68_A_SO,FT70_A_SO,FT8_H_AG,NC_019551_FT__subsp_holarctica_FSC200;SB50=0.000031;SB65=0.0020;TYPE=SNP(transition)	DP:AO	61:16
NC_009749_FT__subsp_holarctica_FTNF00200	1008459	.	T	C	.	.	NS=1;RF=0.902;VF=0.098;SB=1.000;VARSEQ=FT29_H_LU,FT31_H_BE,FT65_A_SO,FT66_A_SG,FT70_A_SO,NC_019551_FT__subsp_holarctica_FSC200;SB50=0.031;SB65=0.15;TYPE=SNP(transition)	DP:AO	61:6
NC_009749_FT__subsp_holarctica_FTNF00200	1008702	.	C	T	.	.	NS=1;RF=0.967;VF=0.033;SB=1.000;VARSEQ=FT49_H_FR,FT69_A_SO;SB50=0.50;SB65=0.85;TYPE=SNP(transition)	DP:AO	61:2
NC_009749_FT__subsp_holarctica_FTNF00200	1009206	.	A	AATGTATGTTCTGCGAATACATCGAGTTATC	.	.	NS=1;VF=0.033;SB=1.000;VARSEQ=FT66_A_SG,FT70_A_SO;SB50=0.50;SB65=0.85;TYPE=Insertion	DP:AO	61:2
NC_009749_FT__subsp_holarctica_FTNF00200	1009811	.	G	A	.	.	NS=1;VF=1.000;SB=1.000;VARSEQ=FT10_A_JU,FT11_A_JU,FT13_A_BS,FT14_A_BS,FT16_A_BE,FT17_H_LU,FT18_H_NW,FT19_H_BE,FT20_H_JU,FT22_H_LU,FT24_H_ZH,FT25_H_BE,FT26_H_VD,FT27_H_SG,FT28_H_SG,FT29_H_LU,FT30_H_SG,FT31_H_BE,FT32_H_LU,FT33_H_BL,FT36_H_LU,FT37_T_ZH,FT38_T_ZH,FT39_T_ZH,FT40_T_ZH,FT41_T_BL,FT42_T_ZH,FT43_T_ZH,FT44_T_ZH,FT45_T_ZH,FT46_T_ZH,FT47_T_ZH,FT48_H_LU,FT49_H_FR,FT50_H_SG,FT51_H_ZH,FT52_T_LU…	DP:AO	61:61
NC_009749_FT__subsp_holarctica_FTNF00200	1011110	.	T	C	.	.	NS=1;RF=0.902;VF=0.098;SB=1.000;VARSEQ=FT29_H_LU,FT31_H_BE,FT65_A_SO,FT66_A_SG,FT70_A_SO,NC_019551_FT__subsp_holarctica_FSC200;SB50=0.031;SB65=0.15;TYPE=SNP(transition)	DP:AO	61:6
NC_009749_FT__subsp_holarctica_FTNF00200	1015254	.	AGTGAGTACTAAATTACAAGATCATTTTGAAAAAATAACAAAGATTTTGAGTGGCTTTGGCGTTGAGGGCTGTATATCTTATGGCGAGATAACTTTTTCTATCAGGGATCAGCGTGATATTCATTTAATTTTAAAAAAACTTAAAAAAGAGTATCTTTTTGAGCAGCTTACAGACGTAACAGCTGTTGATTAT	A	.	.	NS=1;VF=0.016;SB=1.000;VARSEQ=FT8_H_AG;SB50=1.0;SB65=1.0;TYPE=Deletion	DP:AO	61:1
NC_009749_FT__subsp_holarctica_FTNF00200	1015679	.	T	C	.	.	NS=1;RF=0.902;VF=0.098;SB=1.000;VARSEQ=FT29_H_LU,FT31_H_BE,FT65_A_SO,FT66_A_SG,FT70_A_SO,NC_019551_FT__subsp_holarctica_FSC200;SB50=0.031;SB65=0.15;TYPE=SNP(transition)	DP:AO	61:6
NC_009749_FT__subsp_holarctica_FTNF00200	1016943	.	A	C	.	.	NS=1;RF=0.902;VF=0.098;SB=1.000;VARSEQ=FT29_H_LU,FT31_H_BE,FT65_A_SO,FT66_A_SG,FT70_A_SO,NC_019551_FT__subsp_holarctica_FSC200;SB50=0.031;SB65=0.15;TYPE=SNP(transversion)	DP:AO	61:6
NC_009749_FT__subsp_holarctica_FTNF00200	1017132	.	AATGTCTAATCAAAGCTATCTTGGCATTAATATTGATTTATCTAGAGATCGTGAGCTTTCAGAACAAGCTCAACAACTACTGACAAACTATTATTGCTTACAAAATGAACCCTCTCCTCAATATGCTTTTGCACGAGCTGCTGTTGCTTATTCTTTTGGGGATATGAACCTAGCTCAGCGCATTTATGATGCTGCTGCTAAAGGTTGGTTTATGTTTGCTTCACCTGTGCTTTCTAATGCACCACTTCCAGGTGCAAAAGTAAAATCTTTACCTATTAGTTGTTTTTTATCTTATGTGCCAGATTCATTAGAAGGTCTTATCGAGCATTCATCAGAACTTAGATGGTTATCAGTAAAAGGTGGAGGTGTTGGAGGACACTGGTCTAGTGTTCGCGCGGT…	A	.	.	NS=1;VF=0.016;SB=1.000;VARSEQ=NC_019537_FT__subsp_holarctica_F92;SB50=1.0;SB65=1.0;TYPE=Deletion	DP:AO	61:1
NC_009749_FT__subsp_holarctica_FTNF00200	1017838	.	GAA	G	.	.	NS=1;VF=0.016;SB=1.000;VARSEQ=NC_019537_FT__subsp_holarctica_F92;SB50=1.0;SB65=1.0;TYPE=Deletion	DP:AO	61:1
NC_009749_FT__subsp_holarctica_FTNF00200	1020838	.	A	G	.	.	NS=1;RF=0.902;VF=0.098;SB=1.000;VARSEQ=FT29_H_LU,FT31_H_BE,FT65_A_SO,FT66_A_SG,FT70_A_SO,NC_019551_FT__subsp_holarctica_FSC200;SB50=0.031;SB65=0.15;TYPE=SNP(transition)	DP:AO	61:6
NC_009749_FT__subsp_holarctica_FTNF00200	1025295	.	T	G	.	.	NS=1;RF=0.902;VF=0.098;SB=1.000;VARSEQ=FT29_H_LU,FT31_H_BE,FT65_A_SO,FT66_A_SG,FT70_A_SO,NC_019551_FT__subsp_holarctica_FSC200;SB50=0.031;SB65=0.15;TYPE=SNP(transversion)	DP:AO	61:6
NC_009749_FT__subsp_holarctica_FTNF00200	1030974	.	A	G	.	.	NS=1;RF=0.918;VF=0.082;SB=1.000;VARSEQ=FT29_H_LU,FT31_H_BE,FT65_A_SO,FT66_A_SG,FT70_A_SO;SB50=0.063;SB65=0.23;TYPE=SNP(transition)	DP:AO	61:5
NC_009749_FT__subsp_holarctica_FTNF00200	1036329	.	C	A	.	.	NS=1;RF=0.984;VF=0.016;SB=1.000;VARSEQ=FT68_A_SO;SB50=1.0;SB65=1.0;TYPE=SNP(transversion)	DP:AO	61:1
NC_009749_FT__subsp_holarctica_FTNF00200	1036796	.	T	C	.	.	NS=1;RF=0.902;VF=0.098;SB=1.000;VARSEQ=FT29_H_LU,FT31_H_BE,FT65_A_SO,FT66_A_SG,FT70_A_SO,NC_019551_FT__subsp_holarctica_FSC200;SB50=0.031;SB65=0.15;TYPE=SNP(transition)	DP:AO	61:6
NC_009749_FT__subsp_holarctica_FTNF00200	1037031	.	A	AATG	.	.	NS=1;VF=0.197;SB=1.000;VARSEQ=FT10_A_JU,FT17_H_LU,FT26_H_VD,FT27_H_SG,FT28_H_SG,FT30_H_SG,FT31_H_BE,FT41_T_BL,FT44_T_ZH,FT60_A_JU,FT7_H_AG,FT8_H_AG;SB50=0.00049;SB65=0.011;TYPE=Insertion	DP:AO	61:12
NC_009749_FT__subsp_holarctica_FTNF00200	1039158	.	T	G	.	.	NS=1;RF=0.902;VF=0.098;SB=1.000;VARSEQ=FT29_H_LU,FT31_H_BE,FT65_A_SO,FT66_A_SG,FT70_A_SO,NC_019551_FT__subsp_holarctica_FSC200;SB50=0.031;SB65=0.15;TYPE=SNP(transversion)	DP:AO	61:6
NC_009749_FT__subsp_holarctica_FTNF00200	1040739	.	G	A	.	.	NS=1;RF=0.902;VF=0.098;SB=1.000;VARSEQ=FT29_H_LU,FT31_H_BE,FT65_A_SO,FT66_A_SG,FT70_A_SO,NC_019551_FT__subsp_holarctica_FSC200;SB50=0.031;SB65=0.15;TYPE=SNP(transition)	DP:AO	61:6
NC_009749_FT__subsp_holarctica_FTNF00200	1040998	.	G	A	.	.	NS=1;RF=0.902;VF=0.098;SB=1.000;VARSEQ=FT29_H_LU,FT31_H_BE,FT65_A_SO,FT66_A_SG,FT70_A_SO,NC_019551_FT__subsp_holarctica_FSC200;SB50=0.031;SB65=0.15;TYPE=SNP(transition)	DP:AO	61:6
NC_009749_FT__subsp_holarctica_FTNF00200	1047610	.	C	T	.	.	NS=1;RF=0.902;VF=0.098;SB=1.000;VARSEQ=FT29_H_LU,FT31_H_BE,FT65_A_SO,FT66_A_SG,FT70_A_SO,NC_019551_FT__subsp_holarctica_FSC200;SB50=0.031;SB65=0.15;TYPE=SNP(transition)	DP:AO	61:6
NC_009749_FT__subsp_holarctica_FTNF00200	1047612	.	AGTTGATCCTACTAGAGAAAATATAAAACCTAAACTTGTTGATCTAAAAACCGGAGATTAA	A	.	.	NS=1;VF=0.098;SB=1.000;VARSEQ=FT29_H_LU,FT31_H_BE,FT65_A_SO,FT66_A_SG,FT70_A_SO,NC_019551_FT__subsp_holarctica_FSC200;SB50=0.031;SB65=0.15;TYPE=Deletion	DP:AO	61:6
NC_009749_FT__subsp_holarctica_FTNF00200	1047672	.	AATGATGAAA	A	.	.	NS=1;VF=0.213;SB=1.000;VARSEQ=FT33_H_BL,FT36_H_LU,FT48_H_LU,FT49_H_FR,FT50_H_SG,FT51_H_ZH,FT55_A_ZH,FT58_A_SO,FT59_A_FR,FT64_A_ZH,FT67_A_GE,FT68_A_SO,FT69_A_SO;SB50=0.00024;SB65=0.0074;TYPE=Deletion	DP:AO	61:13
NC_009749_FT__subsp_holarctica_FTNF00200	1048809	.	C	T	.	.	NS=1;RF=0.902;VF=0.098;SB=1.000;VARSEQ=FT29_H_LU,FT31_H_BE,FT65_A_SO,FT66_A_SG,FT70_A_SO,NC_019551_FT__subsp_holarctica_FSC200;SB50=0.031;SB65=0.15;TYPE=SNP(transition)	DP:AO	61:6
NC_009749_FT__subsp_holarctica_FTNF00200	1050249	.	C	T	.	.	NS=1;RF=0.902;VF=0.098;SB=1.000;VARSEQ=FT29_H_LU,FT31_H_BE,FT65_A_SO,FT66_A_SG,FT70_A_SO,NC_019551_FT__subsp_holarctica_FSC200;SB50=0.031;SB65=0.15;TYPE=SNP(transition)	DP:AO	61:6
NC_009749_FT__subsp_holarctica_FTNF00200	1051746	.	AATGCAAAACTATAATGCTAAATCTATCGAAGTTCTTACTGGTTTAGACCCTGTCAAGAAAAGACCAGGAATGTATACTAATATAGAAAATCCAAATCATCTCATCCAAGAAATTATTGATAATAGCGTTGATGAAGTTCTTGCTGGATTTGCTAGCAAAATAAATATCACATTATACGAAGATAACAGTATCGAAGTAGCTGATGATGGTCGTGGTATGCCTGTAGATATTCATCCTGAGCATAAAATGTCTGGTATTGAACTTATCATGACCAAACTTCATTCTGGCGGCAAATTTAGTAACAAAAATTATACTCATTCTGGCGGTCTTCATGGAGTTGGGGTATCTGTTGTTAATGCTTTATCAACTAGACTTGAGGCAGAGATTAAAAGAGATGG…	A	.	.	NS=1;VF=0.016;SB=1.000;VARSEQ=FT10_A_JU;SB50=1.0;SB65=1.0;TYPE=Deletion	DP:AO	61:1
NC_009749_FT__subsp_holarctica_FTNF00200	1052901	.	T	C	.	.	NS=1;RF=0.902;VF=0.098;SB=1.000;VARSEQ=FT29_H_LU,FT31_H_BE,FT65_A_SO,FT66_A_SG,FT70_A_SO,NC_019551_FT__subsp_holarctica_FSC200;SB50=0.031;SB65=0.15;TYPE=SNP(transition)	DP:AO	61:6
NC_009749_FT__subsp_holarctica_FTNF00200	1057134	.	C	T	.	.	NS=1;RF=0.918;VF=0.082;SB=1.000;VARSEQ=FT29_H_LU,FT31_H_BE,FT65_A_SO,FT66_A_SG,FT70_A_SO;SB50=0.063;SB65=0.23;TYPE=SNP(transition)	DP:AO	61:5
NC_009749_FT__subsp_holarctica_FTNF00200	1057692	.	C	T	.	.	NS=1;RF=0.902;VF=0.098;SB=1.000;VARSEQ=FT29_H_LU,FT31_H_BE,FT65_A_SO,FT66_A_SG,FT70_A_SO,NC_019551_FT__subsp_holarctica_FSC200;SB50=0.031;SB65=0.15;TYPE=SNP(transition)	DP:AO	61:6
NC_009749_FT__subsp_holarctica_FTNF00200	1059416	.	G	T	.	.	NS=1;RF=0.902;VF=0.098;SB=1.000;VARSEQ=FT29_H_LU,FT31_H_BE,FT65_A_SO,FT66_A_SG,FT70_A_SO,NC_019551_FT__subsp_holarctica_FSC200;SB50=0.031;SB65=0.15;TYPE=SNP(transversion)	DP:AO	61:6
NC_009749_FT__subsp_holarctica_FTNF00200	1065184	.	C	T	.	.	NS=1;RF=0.902;VF=0.098;SB=1.000;VARSEQ=FT29_H_LU,FT31_H_BE,FT65_A_SO,FT66_A_SG,FT70_A_SO,NC_019551_FT__subsp_holarctica_FSC200;SB50=0.031;SB65=0.15;TYPE=SNP(transition)	DP:AO	61:6
NC_009749_FT__subsp_holarctica_FTNF00200	1065987	.	T	C	.	.	NS=1;RF=0.902;VF=0.098;SB=1.000;VARSEQ=FT29_H_LU,FT31_H_BE,FT65_A_SO,FT66_A_SG,FT70_A_SO,NC_019551_FT__subsp_holarctica_FSC200;SB50=0.031;SB65=0.15;TYPE=SNP(transition)	DP:AO	61:6
NC_009749_FT__subsp_holarctica_FTNF00200	1066684	.	T	C	.	.	NS=1;RF=0.902;VF=0.098;SB=1.000;VARSEQ=FT29_H_LU,FT31_H_BE,FT65_A_SO,FT66_A_SG,FT70_A_SO,NC_019551_FT__subsp_holarctica_FSC200;SB50=0.031;SB65=0.15;TYPE=SNP(transition)	DP:AO	61:6
NC_009749_FT__subsp_holarctica_FTNF00200	1066842	.	C	T	.	.	NS=1;RF=0.902;VF=0.098;SB=1.000;VARSEQ=FT29_H_LU,FT31_H_BE,FT65_A_SO,FT66_A_SG,FT70_A_SO,NC_019551_FT__subsp_holarctica_FSC200;SB50=0.031;SB65=0.15;TYPE=SNP(transition)	DP:AO	61:6
NC_009749_FT__subsp_holarctica_FTNF00200	1066890	.	C	T	.	.	NS=1;RF=0.902;VF=0.098;SB=1.000;VARSEQ=FT29_H_LU,FT31_H_BE,FT65_A_SO,FT66_A_SG,FT70_A_SO,NC_019551_FT__subsp_holarctica_FSC200;SB50=0.031;SB65=0.15;TYPE=SNP(transition)	DP:AO	61:6
NC_009749_FT__subsp_holarctica_FTNF00200	1067082	.	A	AATGCTATCTCTT	.	.	NS=1;VF=0.016;SB=1.000;VARSEQ=FT10_A_JU;SB50=1.0;SB65=1.0;TYPE=Insertion	DP:AO	61:1
NC_009749_FT__subsp_holarctica_FTNF00200	1067082	.	AATGTGTTTAACAAAATACTCTCGGATTAACTATATCGATGGAAGTATTAATGAGAAAGATGATTTTTATAGATATGTAAATGGCAAATGGTTAGATAATGTTAGTATCCCTGCTGATGAAAACT	A	.	.	NS=1;VF=0.016;SB=1.000;VARSEQ=FT8_H_AG;SB50=1.0;SB65=1.0;TYPE=Deletion	DP:AO	61:1
NC_009749_FT__subsp_holarctica_FTNF00200	1067207	.	C	T	.	.	NS=1;RF=0.967;VF=0.016;SB=1.000;VARSEQ=NC_019551_FT__subsp_holarctica_FSC200;SB50=1.0;SB65=1.0;TYPE=SNP(transition)	DP:AO	61:1
NC_009749_FT__subsp_holarctica_FTNF00200	1067206	.	TC	T	.	.	NS=1;VF=0.016;SB=1.000;VARSEQ=FT8_H_AG;SB50=1.0;SB65=1.0;TYPE=Deletion	DP:AO	61:1
NC_009749_FT__subsp_holarctica_FTNF00200	1067207	.	CATGGGGATCTTTT	C	.	.	NS=1;VF=0.016;SB=1.000;VARSEQ=FT8_H_AG;SB50=1.0;SB65=1.0;TYPE=Deletion	DP:AO	61:1
NC_009749_FT__subsp_holarctica_FTNF00200	1067552	.	C	CAAATAGAGATTATTATTTAGATGAAAACGAAAAGTTTGTAAAAATTCG	.	.	NS=1;VF=0.098;SB=1.000;VARSEQ=FT29_H_LU,FT31_H_BE,FT65_A_SO,FT66_A_SG,FT70_A_SO,NC_019551_FT__subsp_holarctica_FSC200;SB50=0.031;SB65=0.15;TYPE=Insertion	DP:AO	61:6
NC_009749_FT__subsp_holarctica_FTNF00200	1068156	.	G	A	.	.	NS=1;RF=0.984;VF=0.016;SB=1.000;VARSEQ=FT30_H_SG;SB50=1.0;SB65=1.0;TYPE=SNP(transition)	DP:AO	61:1
NC_009749_FT__subsp_holarctica_FTNF00200	1070013	.	G	A	.	.	NS=1;RF=0.902;VF=0.098;SB=1.000;VARSEQ=FT29_H_LU,FT31_H_BE,FT65_A_SO,FT66_A_SG,FT70_A_SO,NC_019551_FT__subsp_holarctica_FSC200;SB50=0.031;SB65=0.15;TYPE=SNP(transition)	DP:AO	61:6
NC_009749_FT__subsp_holarctica_FTNF00200	1072639	.	G	A	.	.	NS=1;RF=0.902;VF=0.098;SB=1.000;VARSEQ=FT29_H_LU,FT31_H_BE,FT65_A_SO,FT66_A_SG,FT70_A_SO,NC_019551_FT__subsp_holarctica_FSC200;SB50=0.031;SB65=0.15;TYPE=SNP(transition)	DP:AO	61:6
NC_009749_FT__subsp_holarctica_FTNF00200	1077647	.	C	T	.	.	NS=1;RF=0.803;VF=0.197;SB=1.000;VARSEQ=FT10_A_JU,FT13_A_BS,FT20_H_JU,FT29_H_LU,FT31_H_BE,FT60_A_JU,FT65_A_SO,FT66_A_SG,FT68_A_SO,FT70_A_SO,FT8_H_AG,NC_019551_FT__subsp_holarctica_FSC200;SB50=0.00049;SB65=0.011;TYPE=SNP(transition)	DP:AO	61:12
NC_009749_FT__subsp_holarctica_FTNF00200	1079827	.	G	A	.	.	NS=1;RF=0.984;VF=0.016;SB=1.000;VARSEQ=FT30_H_SG;SB50=1.0;SB65=1.0;TYPE=SNP(transition)	DP:AO	61:1
NC_009749_FT__subsp_holarctica_FTNF00200	1080053	.	C	A	.	.	NS=1;RF=0.902;VF=0.098;SB=1.000;VARSEQ=FT29_H_LU,FT31_H_BE,FT65_A_SO,FT66_A_SG,FT70_A_SO,NC_019551_FT__subsp_holarctica_FSC200;SB50=0.031;SB65=0.15;TYPE=SNP(transversion)	DP:AO	61:6
NC_009749_FT__subsp_holarctica_FTNF00200	1083898	.	G	A	.	.	NS=1;RF=0.984;VF=0.016;SB=1.000;VARSEQ=FT63_A_BL;SB50=1.0;SB65=1.0;TYPE=SNP(transition)	DP:AO	61:1
NC_009749_FT__subsp_holarctica_FTNF00200	1088532	.	ATTGACTATTTTTTTATTCTTTAATAGTGATAAAGTTCTAATACTATTATTAAATTTAAGTTCTATTCTTGAT	A	.	.	NS=1;VF=0.902;SB=1.000;VARSEQ=FT11_A_JU,FT13_A_BS,FT14_A_BS,FT16_A_BE,FT17_H_LU,FT18_H_NW,FT19_H_BE,FT20_H_JU,FT22_H_LU,FT24_H_ZH,FT25_H_BE,FT26_H_VD,FT27_H_SG,FT28_H_SG,FT29_H_LU,FT30_H_SG,FT31_H_BE,FT32_H_LU,FT33_H_BL,FT36_H_LU,FT37_T_ZH,FT38_T_ZH,FT39_T_ZH,FT40_T_ZH,FT41_T_BL,FT42_T_ZH,FT43_T_ZH,FT44_T_ZH,FT45_T_ZH,FT46_T_ZH,FT47_T_ZH,FT48_H_LU,FT50_H_SG,FT51_H_ZH,FT52_T_LU,FT53_T_LU,FT54_T_LU…	DP:AO	61:55
NC_009749_FT__subsp_holarctica_FTNF00200	1091646	.	G	A	.	.	NS=1;RF=0.902;VF=0.098;SB=1.000;VARSEQ=FT29_H_LU,FT31_H_BE,FT65_A_SO,FT66_A_SG,FT70_A_SO,NC_019551_FT__subsp_holarctica_FSC200;SB50=0.031;SB65=0.15;TYPE=SNP(transition)	DP:AO	61:6
NC_009749_FT__subsp_holarctica_FTNF00200	1097871	.	A	G	.	.	NS=1;RF=0.902;VF=0.098;SB=1.000;VARSEQ=FT29_H_LU,FT31_H_BE,FT65_A_SO,FT66_A_SG,FT70_A_SO,NC_019551_FT__subsp_holarctica_FSC200;SB50=0.031;SB65=0.15;TYPE=SNP(transition)	DP:AO	61:6
NC_009749_FT__subsp_holarctica_FTNF00200	1097913	.	A	AATGAATATTCAAGTTATTAATGATTTTTTTTCGCGACTAGCAAATTATTTTCGAGGATTTAAAAATATAAAGCTTTCGAATATTTTTAATGATTGGAATATTTTTGAAATATTGTGGCTAGTGATTTCTGTAACTAGTCTAGGAATTATAAGTATTTTAACAACAAATGATTATTTAGTTATTACAACTATAGCTACCGTTACTGGT	.	.	NS=1;VF=0.098;SB=1.000;VARSEQ=FT29_H_LU,FT31_H_BE,FT65_A_SO,FT66_A_SG,FT70_A_SO,NC_019551_FT__subsp_holarctica_FSC200;SB50=0.031;SB65=0.15;TYPE=Insertion	DP:AO	61:6
NC_009749_FT__subsp_holarctica_FTNF00200	1099483	.	C	T	.	.	NS=1;RF=0.902;VF=0.098;SB=1.000;VARSEQ=FT29_H_LU,FT31_H_BE,FT65_A_SO,FT66_A_SG,FT70_A_SO,NC_019551_FT__subsp_holarctica_FSC200;SB50=0.031;SB65=0.15;TYPE=SNP(transition)	DP:AO	61:6
NC_009749_FT__subsp_holarctica_FTNF00200	1099493	.	ATCAAAAAAATACAACTATTTTAAATTTACCAACTTATAGCTATGTCGATAGTTTTCTGACAGCAACTTGTTTTAGTGCTTTATATTTTCAAATTACTAGAAGTATTAATGCTTGGTATTTATGGATAACCGCCGATATCATATATATTCCTTTATTTGTCTATAAAGGAGTTGGAATTACTGCTATTCAATATTTGATATTCTTAAATCTTGTCTACTTTACACTAAGAAAATGGCAAATAACCTTAAAAAGACAGCAAAATACCAACGTTGATAACATTATAATGCTCAACAGATG	A	.	.	NS=1;VF=0.049;SB=1.000;VARSEQ=FT58_A_SO,FT5_H_AG,FT63_A_BL;SB50=0.25;SB65=0.55;TYPE=Deletion	DP:AO	61:3
NC_009749_FT__subsp_holarctica_FTNF00200	1100788	.	A	G	.	.	NS=1;RF=0.902;VF=0.098;SB=1.000;VARSEQ=FT29_H_LU,FT31_H_BE,FT65_A_SO,FT66_A_SG,FT70_A_SO,NC_019551_FT__subsp_holarctica_FSC200;SB50=0.031;SB65=0.15;TYPE=SNP(transition)	DP:AO	61:6
NC_009749_FT__subsp_holarctica_FTNF00200	1105260	.	A	C	.	.	NS=1;RF=0.902;VF=0.098;SB=1.000;VARSEQ=FT29_H_LU,FT31_H_BE,FT65_A_SO,FT66_A_SG,FT70_A_SO,NC_019551_FT__subsp_holarctica_FSC200;SB50=0.031;SB65=0.15;TYPE=SNP(transversion)	DP:AO	61:6
NC_009749_FT__subsp_holarctica_FTNF00200	1107317	.	A	G	.	.	NS=1;RF=0.902;VF=0.098;SB=1.000;VARSEQ=FT29_H_LU,FT31_H_BE,FT65_A_SO,FT66_A_SG,FT70_A_SO,NC_019551_FT__subsp_holarctica_FSC200;SB50=0.031;SB65=0.15;TYPE=SNP(transition)	DP:AO	61:6
NC_009749_FT__subsp_holarctica_FTNF00200	1109350	.	CAAG	C	.	.	NS=1;VF=0.098;SB=1.000;VARSEQ=FT29_H_LU,FT31_H_BE,FT65_A_SO,FT66_A_SG,FT70_A_SO,NC_019551_FT__subsp_holarctica_FSC200;SB50=0.031;SB65=0.15;TYPE=Deletion	DP:AO	61:6
NC_009749_FT__subsp_holarctica_FTNF00200	1110204	.	GTTGTTTTAT	G	.	.	NS=1;VF=0.967;SB=1.000;VARSEQ=FT10_A_JU,FT11_A_JU,FT13_A_BS,FT14_A_BS,FT16_A_BE,FT17_H_LU,FT18_H_NW,FT19_H_BE,FT20_H_JU,FT22_H_LU,FT24_H_ZH,FT25_H_BE,FT26_H_VD,FT27_H_SG,FT28_H_SG,FT29_H_LU,FT30_H_SG,FT31_H_BE,FT32_H_LU,FT33_H_BL,FT36_H_LU,FT37_T_ZH,FT38_T_ZH,FT39_T_ZH,FT40_T_ZH,FT41_T_BL,FT42_T_ZH,FT43_T_ZH,FT44_T_ZH,FT45_T_ZH,FT46_T_ZH,FT47_T_ZH,FT48_H_LU,FT49_H_FR,FT50_H_SG,FT51_H_ZH,FT52_T_LU…	DP:AO	61:59
NC_009749_FT__subsp_holarctica_FTNF00200	1111137	.	T	C	.	.	NS=1;RF=0.918;VF=0.082;SB=1.000;VARSEQ=FT29_H_LU,FT31_H_BE,FT65_A_SO,FT66_A_SG,FT70_A_SO;SB50=0.063;SB65=0.23;TYPE=SNP(transition)	DP:AO	61:5
NC_009749_FT__subsp_holarctica_FTNF00200	1112897	.	C	T	.	.	NS=1;RF=0.951;VF=0.049;SB=1.000;VARSEQ=FT25_H_BE,FT30_H_SG,FT7_H_AG;SB50=0.25;SB65=0.55;TYPE=SNP(transition)	DP:AO	61:3
NC_009749_FT__subsp_holarctica_FTNF00200	1116465	.	G	A	.	.	NS=1;RF=0.918;VF=0.082;SB=1.000;VARSEQ=FT29_H_LU,FT31_H_BE,FT65_A_SO,FT66_A_SG,FT70_A_SO;SB50=0.063;SB65=0.23;TYPE=SNP(transition)	DP:AO	61:5
NC_009749_FT__subsp_holarctica_FTNF00200	1117835	.	C	T	.	.	NS=1;RF=0.902;VF=0.098;SB=1.000;VARSEQ=FT29_H_LU,FT31_H_BE,FT65_A_SO,FT66_A_SG,FT70_A_SO,NC_019551_FT__subsp_holarctica_FSC200;SB50=0.031;SB65=0.15;TYPE=SNP(transition)	DP:AO	61:6
NC_009749_FT__subsp_holarctica_FTNF00200	1122414	.	ATTGCTTACAAATATTGGTGGA	A	.	.	NS=1;VF=0.951;SB=1.000;VARSEQ=FT10_A_JU,FT11_A_JU,FT13_A_BS,FT14_A_BS,FT16_A_BE,FT17_H_LU,FT18_H_NW,FT19_H_BE,FT20_H_JU,FT22_H_LU,FT24_H_ZH,FT25_H_BE,FT26_H_VD,FT27_H_SG,FT28_H_SG,FT29_H_LU,FT30_H_SG,FT31_H_BE,FT32_H_LU,FT33_H_BL,FT36_H_LU,FT37_T_ZH,FT38_T_ZH,FT39_T_ZH,FT40_T_ZH,FT41_T_BL,FT42_T_ZH,FT43_T_ZH,FT44_T_ZH,FT45_T_ZH,FT46_T_ZH,FT47_T_ZH,FT48_H_LU,FT49_H_FR,FT50_H_SG,FT51_H_ZH,FT52_T_LU…	DP:AO	61:58
NC_009749_FT__subsp_holarctica_FTNF00200	1122838	.	T	G	.	.	NS=1;RF=0.902;VF=0.098;SB=1.000;VARSEQ=FT29_H_LU,FT31_H_BE,FT65_A_SO,FT66_A_SG,FT70_A_SO,NC_019551_FT__subsp_holarctica_FSC200;SB50=0.031;SB65=0.15;TYPE=SNP(transversion)	DP:AO	61:6
NC_009749_FT__subsp_holarctica_FTNF00200	1124935	.	A	G	.	.	NS=1;RF=0.902;VF=0.098;SB=1.000;VARSEQ=FT29_H_LU,FT31_H_BE,FT65_A_SO,FT66_A_SG,FT70_A_SO,NC_019551_FT__subsp_holarctica_FSC200;SB50=0.031;SB65=0.15;TYPE=SNP(transition)	DP:AO	61:6
NC_009749_FT__subsp_holarctica_FTNF00200	1125202	.	G	A	.	.	NS=1;RF=0.902;VF=0.098;SB=1.000;VARSEQ=FT10_A_JU,FT13_A_BS,FT20_H_JU,FT60_A_JU,FT68_A_SO,FT8_H_AG;SB50=0.031;SB65=0.15;TYPE=SNP(transition)	DP:AO	61:6
NC_009749_FT__subsp_holarctica_FTNF00200	1126245	.	G	A	.	.	NS=1;RF=0.902;VF=0.098;SB=1.000;VARSEQ=FT29_H_LU,FT31_H_BE,FT65_A_SO,FT66_A_SG,FT70_A_SO,NC_019551_FT__subsp_holarctica_FSC200;SB50=0.031;SB65=0.15;TYPE=SNP(transition)	DP:AO	61:6
NC_009749_FT__subsp_holarctica_FTNF00200	1128257	.	G	A	.	.	NS=1;RF=0.934;VF=0.066;SB=1.000;VARSEQ=FT14_A_BS,FT17_H_LU,FT27_H_SG,FT28_H_SG;SB50=0.13;SB65=0.36;TYPE=SNP(transition)	DP:AO	61:4
NC_009749_FT__subsp_holarctica_FTNF00200	1128681	.	A	AATAAATTTA	.	.	NS=1;VF=0.098;SB=1.000;VARSEQ=FT29_H_LU,FT31_H_BE,FT65_A_SO,FT66_A_SG,FT70_A_SO,NC_019551_FT__subsp_holarctica_FSC200;SB50=0.031;SB65=0.15;TYPE=Insertion	DP:AO	61:6
NC_009749_FT__subsp_holarctica_FTNF00200	1128683	.	A	G	.	.	NS=1;RF=0.902;VF=0.098;SB=1.000;VARSEQ=FT29_H_LU,FT31_H_BE,FT65_A_SO,FT66_A_SG,FT70_A_SO,NC_019551_FT__subsp_holarctica_FSC200;SB50=0.031;SB65=0.15;TYPE=SNP(transition)	DP:AO	61:6
NC_009749_FT__subsp_holarctica_FTNF00200	1129046	.	G	T	.	.	NS=1;RF=0.984;VF=0.016;SB=1.000;VARSEQ=FT49_H_FR;SB50=1.0;SB65=1.0;TYPE=SNP(transversion)	DP:AO	61:1
NC_009749_FT__subsp_holarctica_FTNF00200	1136837	.	G	A	.	.	NS=1;RF=0.902;VF=0.098;SB=1.000;VARSEQ=FT29_H_LU,FT31_H_BE,FT65_A_SO,FT66_A_SG,FT70_A_SO,NC_019551_FT__subsp_holarctica_FSC200;SB50=0.031;SB65=0.15;TYPE=SNP(transition)	DP:AO	61:6
NC_009749_FT__subsp_holarctica_FTNF00200	1141467	.	T	C	.	.	NS=1;RF=0.902;VF=0.098;SB=1.000;VARSEQ=FT29_H_LU,FT31_H_BE,FT65_A_SO,FT66_A_SG,FT70_A_SO,NC_019551_FT__subsp_holarctica_FSC200;SB50=0.031;SB65=0.15;TYPE=SNP(transition)	DP:AO	61:6
NC_009749_FT__subsp_holarctica_FTNF00200	1145322	.	G	A	.	.	NS=1;RF=0.967;VF=0.033;SB=1.000;VARSEQ=FT65_A_SO,FT70_A_SO;SB50=0.50;SB65=0.85;TYPE=SNP(transition)	DP:AO	61:2
NC_009749_FT__subsp_holarctica_FTNF00200	1147147	.	C	T	.	.	NS=1;RF=0.902;VF=0.098;SB=1.000;VARSEQ=FT29_H_LU,FT31_H_BE,FT65_A_SO,FT66_A_SG,FT70_A_SO,NC_019551_FT__subsp_holarctica_FSC200;SB50=0.031;SB65=0.15;TYPE=SNP(transition)	DP:AO	61:6
NC_009749_FT__subsp_holarctica_FTNF00200	1151833	.	C	A	.	.	NS=1;RF=0.967;VF=0.033;SB=1.000;VARSEQ=FT49_H_FR,FT69_A_SO;SB50=0.50;SB65=0.85;TYPE=SNP(transversion)	DP:AO	61:2
NC_009749_FT__subsp_holarctica_FTNF00200	1153447	.	A	G	.	.	NS=1;RF=0.902;VF=0.098;SB=1.000;VARSEQ=FT29_H_LU,FT31_H_BE,FT65_A_SO,FT66_A_SG,FT70_A_SO,NC_019551_FT__subsp_holarctica_FSC200;SB50=0.031;SB65=0.15;TYPE=SNP(transition)	DP:AO	61:6
NC_009749_FT__subsp_holarctica_FTNF00200	1153944	.	AATGGCAGGCTTAAAATATGAAGATGCTGGCGTAAATATCGAAGCTGGTAATCAAGCTGTAGAAAGAATGAAGCAGCATGTCAAAAAAACTTTTACCCAAGATGTT	A	.	.	NS=1;VF=0.016;SB=1.000;VARSEQ=FT8_H_AG;SB50=1.0;SB65=1.0;TYPE=Deletion	DP:AO	61:1
NC_009749_FT__subsp_holarctica_FTNF00200	1154075	.	C	A	.	.	NS=1;RF=0.984;VF=0.016;SB=1.000;VARSEQ=FT8_H_AG;SB50=1.0;SB65=1.0;TYPE=SNP(transversion)	DP:AO	61:1
NC_009749_FT__subsp_holarctica_FTNF00200	1160260	.	G	T	.	.	NS=1;RF=0.902;VF=0.098;SB=1.000;VARSEQ=FT29_H_LU,FT31_H_BE,FT65_A_SO,FT66_A_SG,FT70_A_SO,NC_019551_FT__subsp_holarctica_FSC200;SB50=0.031;SB65=0.15;TYPE=SNP(transversion)	DP:AO	61:6
NC_009749_FT__subsp_holarctica_FTNF00200	1163081	.	TGAAGATAAAAAACCTGATATTTGGTTCACCAATTCCTAATGCAAAACAGCAAGAACAAAAAATAGGTTTATTTGCCGGTTTTGCGATACTTTCTTCAAATGCACTATCTTCTGTATCATATGCAACAGGAGAGATATTTATAGTCTTGGCAACTGCTGGAGCAGCAGCTGTTATGCAATACTCGATCGAAGTATCAATAATGGTGATATTACTAATATTATTGATGGGTTTTTCATATACACAAGTAATACGTGCTCATCCAGAAGGCGGTGGTTCTTACTCAATAGTTAAAACACATTTTAATGA	TG	.	.	NS=1;VF=0.016;SB=1.000;VARSEQ=NC_019537_FT__subsp_holarctica_F92;SB50=1.0;SB65=1.0;TYPE=Deletion	DP:AO	61:1
NC_009749_FT__subsp_holarctica_FTNF00200	1163422	.	AT	A	.	.	NS=1;VF=0.016;SB=1.000;VARSEQ=NC_019537_FT__subsp_holarctica_F92;SB50=1.0;SB65=1.0;TYPE=Deletion	DP:AO	61:1
NC_009749_FT__subsp_holarctica_FTNF00200	1164954	.	GATGTTATCTAATCAAAGTACA	G	.	.	NS=1;VF=0.033;SB=1.000;VARSEQ=FT66_A_SG,FT70_A_SO;SB50=0.50;SB65=0.85;TYPE=Deletion	DP:AO	61:2
NC_009749_FT__subsp_holarctica_FTNF00200	1165131	.	T	C	.	.	NS=1;RF=0.984;VF=0.016;SB=1.000;VARSEQ=FT14_A_BS;SB50=1.0;SB65=1.0;TYPE=SNP(transition)	DP:AO	61:1
NC_009749_FT__subsp_holarctica_FTNF00200	1168409	.	C	A	.	.	NS=1;RF=0.902;VF=0.098;SB=1.000;VARSEQ=FT29_H_LU,FT31_H_BE,FT65_A_SO,FT66_A_SG,FT70_A_SO,NC_019551_FT__subsp_holarctica_FSC200;SB50=0.031;SB65=0.15;TYPE=SNP(transversion)	DP:AO	61:6
NC_009749_FT__subsp_holarctica_FTNF00200	1169462	.	T	C	.	.	NS=1;RF=0.902;VF=0.098;SB=1.000;VARSEQ=FT29_H_LU,FT31_H_BE,FT65_A_SO,FT66_A_SG,FT70_A_SO,NC_019551_FT__subsp_holarctica_FSC200;SB50=0.031;SB65=0.15;TYPE=SNP(transition)	DP:AO	61:6
NC_009749_FT__subsp_holarctica_FTNF00200	1171242	.	T	C	.	.	NS=1;RF=0.902;VF=0.098;SB=1.000;VARSEQ=FT29_H_LU,FT31_H_BE,FT65_A_SO,FT66_A_SG,FT70_A_SO,NC_019551_FT__subsp_holarctica_FSC200;SB50=0.031;SB65=0.15;TYPE=SNP(transition)	DP:AO	61:6
NC_009749_FT__subsp_holarctica_FTNF00200	1175526	.	T	C	.	.	NS=1;RF=0.902;VF=0.098;SB=1.000;VARSEQ=FT29_H_LU,FT31_H_BE,FT65_A_SO,FT66_A_SG,FT70_A_SO,NC_019551_FT__subsp_holarctica_FSC200;SB50=0.031;SB65=0.15;TYPE=SNP(transition)	DP:AO	61:6
NC_009749_FT__subsp_holarctica_FTNF00200	1176465	.	GTTGGCTAAACAAGCTAAAGATCAAGGTGCTGAGATTGTTGTTTTTCCTGAAGATAATTCAGTTAATCTAATTG	G	.	.	NS=1;VF=0.016;SB=1.000;VARSEQ=NC_019537_FT__subsp_holarctica_F92;SB50=1.0;SB65=1.0;TYPE=Deletion	DP:AO	61:1
NC_009749_FT__subsp_holarctica_FTNF00200	1176555	.	TAA	T	.	.	NS=1;VF=0.016;SB=1.000;VARSEQ=NC_019537_FT__subsp_holarctica_F92;SB50=1.0;SB65=1.0;TYPE=Deletion	DP:AO	61:1
NC_009749_FT__subsp_holarctica_FTNF00200	1177706	.	T	C	.	.	NS=1;RF=0.902;VF=0.098;SB=1.000;VARSEQ=FT29_H_LU,FT31_H_BE,FT65_A_SO,FT66_A_SG,FT70_A_SO,NC_019551_FT__subsp_holarctica_FSC200;SB50=0.031;SB65=0.15;TYPE=SNP(transition)	DP:AO	61:6
NC_009749_FT__subsp_holarctica_FTNF00200	1177774	.	G	A	.	.	NS=1;RF=0.902;VF=0.098;SB=1.000;VARSEQ=FT29_H_LU,FT31_H_BE,FT65_A_SO,FT66_A_SG,FT70_A_SO,NC_019551_FT__subsp_holarctica_FSC200;SB50=0.031;SB65=0.15;TYPE=SNP(transition)	DP:AO	61:6
NC_009749_FT__subsp_holarctica_FTNF00200	1178251	.	C	T	.	.	NS=1;RF=0.902;VF=0.098;SB=1.000;VARSEQ=FT29_H_LU,FT31_H_BE,FT65_A_SO,FT66_A_SG,FT70_A_SO,NC_019551_FT__subsp_holarctica_FSC200;SB50=0.031;SB65=0.15;TYPE=SNP(transition)	DP:AO	61:6
NC_009749_FT__subsp_holarctica_FTNF00200	1178790	.	GATGTTACATTGGTTTCCCGGGCAT	G	.	.	NS=1;VF=0.967;SB=1.000;VARSEQ=FT11_A_JU,FT13_A_BS,FT14_A_BS,FT16_A_BE,FT17_H_LU,FT18_H_NW,FT19_H_BE,FT20_H_JU,FT22_H_LU,FT24_H_ZH,FT25_H_BE,FT26_H_VD,FT27_H_SG,FT28_H_SG,FT29_H_LU,FT30_H_SG,FT31_H_BE,FT32_H_LU,FT33_H_BL,FT36_H_LU,FT37_T_ZH,FT38_T_ZH,FT39_T_ZH,FT40_T_ZH,FT41_T_BL,FT42_T_ZH,FT43_T_ZH,FT44_T_ZH,FT45_T_ZH,FT46_T_ZH,FT47_T_ZH,FT48_H_LU,FT49_H_FR,FT50_H_SG,FT51_H_ZH,FT52_T_LU,FT53_T_LU…	DP:AO	61:59
NC_009749_FT__subsp_holarctica_FTNF00200	1179761	.	T	C	.	.	NS=1;RF=0.902;VF=0.098;SB=1.000;VARSEQ=FT29_H_LU,FT31_H_BE,FT65_A_SO,FT66_A_SG,FT70_A_SO,NC_019551_FT__subsp_holarctica_FSC200;SB50=0.031;SB65=0.15;TYPE=SNP(transition)	DP:AO	61:6
NC_009749_FT__subsp_holarctica_FTNF00200	1179837	.	GATCA	G	.	.	NS=1;VF=0.016;SB=1.000;VARSEQ=FT67_A_GE;SB50=1.0;SB65=1.0;TYPE=Deletion	DP:AO	61:1
NC_009749_FT__subsp_holarctica_FTNF00200	1179862	.	ATTGATGCTGGTGGTGGGACATATCTTAGATTTGGTCAATCAGGAGCTAGATTAGAAGATTTAGACTCAATCAATATGACTCATTTCCATGCGGATCATTCAGCAGATATTCCAGCGATATTAAAAGGAGCATATTTCTCCAAAAGACAGAGAATCTTCCGTTCTCAGTTCCTACACATTCAGGTCTTTTCCCAAGCGCGATGGATTTTCTTCAAAGAGTATTTGGAAAAGATCATGGTGCTTTTGCATATTTGCATGGAATACTTACGGGTACAGATGGTTTCCCTTTTAAGCTTGATCCTGTAA	A	.	.	NS=1;VF=0.016;SB=1.000;VARSEQ=FT67_A_GE;SB50=1.0;SB65=1.0;TYPE=Deletion	DP:AO	61:1
NC_009749_FT__subsp_holarctica_FTNF00200	1182131	.	C	T	.	.	NS=1;RF=0.902;VF=0.098;SB=1.000;VARSEQ=FT29_H_LU,FT31_H_BE,FT65_A_SO,FT66_A_SG,FT70_A_SO,NC_019551_FT__subsp_holarctica_FSC200;SB50=0.031;SB65=0.15;TYPE=SNP(transition)	DP:AO	61:6
NC_009749_FT__subsp_holarctica_FTNF00200	1182772	.	G	A	.	.	NS=1;RF=0.902;VF=0.098;SB=1.000;VARSEQ=FT29_H_LU,FT31_H_BE,FT65_A_SO,FT66_A_SG,FT70_A_SO,NC_019551_FT__subsp_holarctica_FSC200;SB50=0.031;SB65=0.15;TYPE=SNP(transition)	DP:AO	61:6
NC_009749_FT__subsp_holarctica_FTNF00200	1185315	.	T	C	.	.	NS=1;RF=0.902;VF=0.098;SB=1.000;VARSEQ=FT29_H_LU,FT31_H_BE,FT65_A_SO,FT66_A_SG,FT70_A_SO,NC_019551_FT__subsp_holarctica_FSC200;SB50=0.031;SB65=0.15;TYPE=SNP(transition)	DP:AO	61:6
NC_009749_FT__subsp_holarctica_FTNF00200	1189367	.	TAAA	T	.	.	NS=1;VF=0.016;SB=1.000;VARSEQ=NC_019537_FT__subsp_holarctica_F92;SB50=1.0;SB65=1.0;TYPE=Deletion	DP:AO	61:1
NC_009749_FT__subsp_holarctica_FTNF00200	1190939	.	C	T	.	.	NS=1;RF=0.902;VF=0.098;SB=1.000;VARSEQ=FT29_H_LU,FT31_H_BE,FT65_A_SO,FT66_A_SG,FT70_A_SO,NC_019551_FT__subsp_holarctica_FSC200;SB50=0.031;SB65=0.15;TYPE=SNP(transition)	DP:AO	61:6
NC_009749_FT__subsp_holarctica_FTNF00200	1190950	.	A	G	.	.	NS=1;RF=0.984;VF=0.016;SB=1.000;VARSEQ=FT8_H_AG;SB50=1.0;SB65=1.0;TYPE=SNP(transition)	DP:AO	61:1
NC_009749_FT__subsp_holarctica_FTNF00200	1194807	.	C	T	.	.	NS=1;RF=0.885;VF=0.115;SB=1.000;VARSEQ=FT37_T_ZH,FT39_T_ZH,FT40_T_ZH,FT43_T_ZH,FT44_T_ZH,FT47_T_ZH,FT75_H_ZH;SB50=0.016;SB65=0.098;TYPE=SNP(transition)	DP:AO	61:7
NC_009749_FT__subsp_holarctica_FTNF00200	1195414	.	TTAGTTGATAAACTAATCCAACGCTGGTTTGATAGAAGAGTAAATTATGTGGAGGTTT	T	.	.	NS=1;VF=0.016;SB=1.000;VARSEQ=NC_019537_FT__subsp_holarctica_F92;SB50=1.0;SB65=1.0;TYPE=Deletion	DP:AO	61:1
NC_009749_FT__subsp_holarctica_FTNF00200	1195503	.	C	T	.	.	NS=1;RF=0.902;VF=0.098;SB=1.000;VARSEQ=FT29_H_LU,FT31_H_BE,FT65_A_SO,FT66_A_SG,FT70_A_SO,NC_019551_FT__subsp_holarctica_FSC200;SB50=0.031;SB65=0.15;TYPE=SNP(transition)	DP:AO	61:6
NC_009749_FT__subsp_holarctica_FTNF00200	1200340	.	A	G	.	.	NS=1;RF=0.902;VF=0.098;SB=1.000;VARSEQ=FT29_H_LU,FT31_H_BE,FT65_A_SO,FT66_A_SG,FT70_A_SO,NC_019551_FT__subsp_holarctica_FSC200;SB50=0.031;SB65=0.15;TYPE=SNP(transition)	DP:AO	61:6
NC_009749_FT__subsp_holarctica_FTNF00200	1202412	.	C	T	.	.	NS=1;RF=0.902;VF=0.098;SB=1.000;VARSEQ=FT29_H_LU,FT31_H_BE,FT65_A_SO,FT66_A_SG,FT70_A_SO,NC_019551_FT__subsp_holarctica_FSC200;SB50=0.031;SB65=0.15;TYPE=SNP(transition)	DP:AO	61:6
NC_009749_FT__subsp_holarctica_FTNF00200	1203520	.	A	C	.	.	NS=1;RF=0.984;VF=0.016;SB=1.000;VARSEQ=FT14_A_BS;SB50=1.0;SB65=1.0;TYPE=SNP(transversion)	DP:AO	61:1
NC_009749_FT__subsp_holarctica_FTNF00200	1206688	.	G	A	.	.	NS=1;RF=0.902;VF=0.098;SB=1.000;VARSEQ=FT29_H_LU,FT31_H_BE,FT65_A_SO,FT66_A_SG,FT70_A_SO,NC_019551_FT__subsp_holarctica_FSC200;SB50=0.031;SB65=0.15;TYPE=SNP(transition)	DP:AO	61:6
NC_009749_FT__subsp_holarctica_FTNF00200	1207042	.	G	T	.	.	NS=1;RF=0.902;VF=0.098;SB=1.000;VARSEQ=FT29_H_LU,FT31_H_BE,FT65_A_SO,FT66_A_SG,FT70_A_SO,NC_019551_FT__subsp_holarctica_FSC200;SB50=0.031;SB65=0.15;TYPE=SNP(transversion)	DP:AO	61:6
NC_009749_FT__subsp_holarctica_FTNF00200	1208279	.	A	T	.	.	NS=1;RF=0.902;VF=0.098;SB=1.000;VARSEQ=FT29_H_LU,FT31_H_BE,FT65_A_SO,FT66_A_SG,FT70_A_SO,NC_019551_FT__subsp_holarctica_FSC200;SB50=0.031;SB65=0.15;TYPE=SNP(transversion)	DP:AO	61:6
NC_009749_FT__subsp_holarctica_FTNF00200	1209868	.	AT	A	.	.	NS=1;VF=0.098;SB=1.000;VARSEQ=FT29_H_LU,FT31_H_BE,FT65_A_SO,FT66_A_SG,FT70_A_SO,NC_019551_FT__subsp_holarctica_FSC200;SB50=0.031;SB65=0.15;TYPE=Deletion(tandemrepeat)	DP:AO	61:6
NC_009749_FT__subsp_holarctica_FTNF00200	1209894	.	A	AGCTTTTCTAA	.	.	NS=1;VF=0.098;SB=1.000;VARSEQ=FT29_H_LU,FT31_H_BE,FT65_A_SO,FT66_A_SG,FT70_A_SO,NC_019551_FT__subsp_holarctica_FSC200;SB50=0.031;SB65=0.15;TYPE=Insertion	DP:AO	61:6
NC_009749_FT__subsp_holarctica_FTNF00200	1213164	.	A	G	.	.	NS=1;RF=0.902;VF=0.098;SB=1.000;VARSEQ=FT29_H_LU,FT31_H_BE,FT65_A_SO,FT66_A_SG,FT70_A_SO,NC_019551_FT__subsp_holarctica_FSC200;SB50=0.031;SB65=0.15;TYPE=SNP(transition)	DP:AO	61:6
NC_009749_FT__subsp_holarctica_FTNF00200	1213899	.	G	A	.	.	NS=1;RF=0.984;VF=0.016;SB=1.000;VARSEQ=FT10_A_JU;SB50=1.0;SB65=1.0;TYPE=SNP(transition)	DP:AO	61:1
NC_009749_FT__subsp_holarctica_FTNF00200	1217808	.	A	AATG	.	.	NS=1;VF=0.738;SB=1.000;VARSEQ=FT11_A_JU,FT13_A_BS,FT14_A_BS,FT16_A_BE,FT18_H_NW,FT19_H_BE,FT20_H_JU,FT22_H_LU,FT24_H_ZH,FT25_H_BE,FT26_H_VD,FT27_H_SG,FT29_H_LU,FT30_H_SG,FT31_H_BE,FT33_H_BL,FT36_H_LU,FT38_T_ZH,FT41_T_BL,FT42_T_ZH,FT44_T_ZH,FT45_T_ZH,FT46_T_ZH,FT48_H_LU,FT49_H_FR,FT50_H_SG,FT51_H_ZH,FT52_T_LU,FT53_T_LU,FT54_T_LU,FT55_A_ZH,FT56_A_AG,FT58_A_SO,FT59_A_FR,FT5_H_AG,FT60_A_JU,FT63_A_BL,…	DP:AO	61:45
NC_009749_FT__subsp_holarctica_FTNF00200	1217808	.	AATGGCATTTTTATTAGACATTATAACATTTCTACAAATATCTTTTTCTACAAATATCTTTCGGATTAACTATAAATGGGTTAGTGATGGCTATGATGAATACAAGAAACGTTTAAGTAAATTAATACCGCTTGAATTAATCGAACTGCCAATAGCTAAACGCACCAAAACTGGTAATCCTAAGCTTTGG	A	.	.	NS=1;VF=0.197;SB=1.000;VARSEQ=FT10_A_JU,FT17_H_LU,FT28_H_SG,FT32_H_LU,FT37_T_ZH,FT39_T_ZH,FT40_T_ZH,FT43_T_ZH,FT47_T_ZH,FT57_A_BE,FT71_A_BS,FT8_H_AG;SB50=0.00049;SB65=0.011;TYPE=Deletion	DP:AO	61:12
NC_009749_FT__subsp_holarctica_FTNF00200	1221536	.	T	G	.	.	NS=1;RF=0.902;VF=0.098;SB=1.000;VARSEQ=FT29_H_LU,FT31_H_BE,FT65_A_SO,FT66_A_SG,FT70_A_SO,NC_019551_FT__subsp_holarctica_FSC200;SB50=0.031;SB65=0.15;TYPE=SNP(transversion)	DP:AO	61:6
NC_009749_FT__subsp_holarctica_FTNF00200	1222708	.	A	G	.	.	NS=1;RF=0.902;VF=0.098;SB=1.000;VARSEQ=FT29_H_LU,FT31_H_BE,FT65_A_SO,FT66_A_SG,FT70_A_SO,NC_019551_FT__subsp_holarctica_FSC200;SB50=0.031;SB65=0.15;TYPE=SNP(transition)	DP:AO	61:6
NC_009749_FT__subsp_holarctica_FTNF00200	1226041	.	A	C	.	.	NS=1;RF=0.902;VF=0.098;SB=1.000;VARSEQ=FT29_H_LU,FT31_H_BE,FT65_A_SO,FT66_A_SG,FT70_A_SO,NC_019551_FT__subsp_holarctica_FSC200;SB50=0.031;SB65=0.15;TYPE=SNP(transversion)	DP:AO	61:6
NC_009749_FT__subsp_holarctica_FTNF00200	1227265	.	G	GATC	.	.	NS=1;VF=0.098;SB=1.000;VARSEQ=FT29_H_LU,FT31_H_BE,FT65_A_SO,FT66_A_SG,FT70_A_SO,NC_019551_FT__subsp_holarctica_FSC200;SB50=0.031;SB65=0.15;TYPE=Insertion	DP:AO	61:6
NC_009749_FT__subsp_holarctica_FTNF00200	1228377	.	T	C	.	.	NS=1;RF=0.984;VF=0.016;SB=1.000;VARSEQ=FT56_A_AG;SB50=1.0;SB65=1.0;TYPE=SNP(transition)	DP:AO	61:1
NC_009749_FT__subsp_holarctica_FTNF00200	1229812	.	A	G	.	.	NS=1;RF=0.902;VF=0.098;SB=1.000;VARSEQ=FT29_H_LU,FT31_H_BE,FT65_A_SO,FT66_A_SG,FT70_A_SO,NC_019551_FT__subsp_holarctica_FSC200;SB50=0.031;SB65=0.15;TYPE=SNP(transition)	DP:AO	61:6
NC_009749_FT__subsp_holarctica_FTNF00200	1230051	.	GATGTCATTTAATACAGAAATCTTTTTGAATATAAACAAGTATGAACAAAGAATAGCCATAAAAGAAAACAATATCCTCAAAGAAATTTTGATAGAACGTGATAATCAAAAAAGAATAGTTGGAAACATTTATAAAGGAAAAATAATCAGAGTTCTTCCTGGAATGCAAGCAGCTTTTGTAGATATTGGTTTAGAAAAGGCAGGATTTTTACATTTATCAGAAGTCATACCTCTAGAGAAGGAAGATGATGATTCTGATGAAAATTTTAAGCTCAAAAAATTAAATACCAAAGATATCAATAAATGGCTACGTGAAGGTCAAGAAGTTCTAGTTCAAGTAGTCAAAGAGAGCATAGGTAATAAAGGAGTAAAATTAACATCACATTTATCAGTATCTTC…	G	.	.	NS=1;VF=0.016;SB=1.000;VARSEQ=NC_019537_FT__subsp_holarctica_F92;SB50=1.0;SB65=1.0;TYPE=Deletion	DP:AO	61:1
NC_009749_FT__subsp_holarctica_FTNF00200	1232387	.	C	A	.	.	NS=1;RF=0.984;VF=0.016;SB=1.000;VARSEQ=FT32_H_LU;SB50=1.0;SB65=1.0;TYPE=SNP(transversion)	DP:AO	61:1
NC_009749_FT__subsp_holarctica_FTNF00200	1232388	.	GATATTGGCAAAGGTGCATAGAGATAATATCTGTCTTGAGCATGATAGATTATATCCACAATATGGTTTTGCTAAACATAAGGGTTATCCAACAAAAGAGCATTTAGAGAATAT	G	.	.	NS=1;VF=0.016;SB=1.000;VARSEQ=FT32_H_LU;SB50=1.0;SB65=1.0;TYPE=Deletion	DP:AO	61:1
NC_009749_FT__subsp_holarctica_FTNF00200	1232501	.	TA	T	.	.	NS=1;VF=0.033;SB=1.000;VARSEQ=FT26_H_VD,FT32_H_LU;SB50=0.50;SB65=0.85;TYPE=Deletion(tandemrepeat)	DP:AO	61:2
NC_009749_FT__subsp_holarctica_FTNF00200	1232502	.	AAAAAAATATGGTGTATTAG	A	.	.	NS=1;VF=0.016;SB=1.000;VARSEQ=FT32_H_LU;SB50=1.0;SB65=1.0;TYPE=Deletion	DP:AO	61:1
NC_009749_FT__subsp_holarctica_FTNF00200	1232521	.	GATATCCATAGGAAAAGTTATAAACCAGTACAAGTGTTATTAAATGAATAA	G	.	.	NS=1;VF=0.033;SB=1.000;VARSEQ=FT26_H_VD,FT32_H_LU;SB50=0.50;SB65=0.85;TYPE=Deletion	DP:AO	61:2
NC_009749_FT__subsp_holarctica_FTNF00200	1232973	.	AGTGAGTAAGTACAGCATACATAATGATCCGAATAAGGATATTGAAGCGCAAAAATATGAAAATCCAATTCCAAGTAGGGAAGTGATTTTAAATTATATAAGAGATGTAAAACTTCCTGTAAGCATTGAAAATATAGCAAATGCTTTAGAGATTTTTAAAAAAAATCTTTTCGAAGGTCTTGTAAATCGTTTGGGTGCAATGGTTAGAGATGGTCAGCTAGAGAAGGATAGATCATATTATAATTTGCCGGAAATGGCGCCAATATATATCACATCTAAAGTTACTGCAGATAGAGATTCTCGTTTAGAGCTATTTAGCCATACTCTAAATACAAAGGTAGGTATAGTATCTCATCAAGCAAAAATGGTAATGGTTGGTGATGAGGTAACTGCAAAAGT…	A	.	.	NS=1;VF=0.016;SB=1.000;VARSEQ=FT8_H_AG;SB50=1.0;SB65=1.0;TYPE=Deletion	DP:AO	61:1
NC_009749_FT__subsp_holarctica_FTNF00200	1233731	.	T	C	.	.	NS=1;RF=0.885;VF=0.098;SB=1.000;VARSEQ=FT29_H_LU,FT31_H_BE,FT65_A_SO,FT66_A_SG,FT70_A_SO,NC_019551_FT__subsp_holarctica_FSC200;SB50=0.031;SB65=0.15;TYPE=SNP(transition)	DP:AO	61:6
NC_009749_FT__subsp_holarctica_FTNF00200	1233730	.	TT	T	.	.	NS=1;VF=0.016;SB=1.000;VARSEQ=FT8_H_AG;SB50=1.0;SB65=1.0;TYPE=Deletion(tandemrepeat)	DP:AO	61:1
NC_009749_FT__subsp_holarctica_FTNF00200	1233731	.	TTGATGACGTGGTTGTTGGCAACAGGGTTGATCTACGTAATCAACACTTTGTAACAATTGATGGTGAAGATGCTAAGGATTTTGATGATGCAGTTTATGCACATAAGACTAAAAGTGGTAGTTGGAAGTTATATGTAG	T	.	.	NS=1;VF=0.016;SB=1.000;VARSEQ=FT8_H_AG;SB50=1.0;SB65=1.0;TYPE=Deletion	DP:AO	61:1
NC_009749_FT__subsp_holarctica_FTNF00200	1233869	.	C	T	.	.	NS=1;RF=0.967;VF=0.016;SB=1.000;VARSEQ=NC_019551_FT__subsp_holarctica_FSC200;SB50=1.0;SB65=1.0;TYPE=SNP(transition)	DP:AO	61:1
NC_009749_FT__subsp_holarctica_FTNF00200	1233868	.	GC	G	.	.	NS=1;VF=0.016;SB=1.000;VARSEQ=FT8_H_AG;SB50=1.0;SB65=1.0;TYPE=Deletion	DP:AO	61:1
NC_009749_FT__subsp_holarctica_FTNF00200	1233869	.	CAATTGCAGATGTCTCAAACTATGTTGAGAAAGATTCAGCTTTGGATTTAGACGCTAAGCGTCGTTCTACTTCA	C	.	.	NS=1;VF=0.016;SB=1.000;VARSEQ=FT8_H_AG;SB50=1.0;SB65=1.0;TYPE=Deletion	DP:AO	61:1
NC_009749_FT__subsp_holarctica_FTNF00200	1235920	.	A	C	.	.	NS=1;RF=0.902;VF=0.098;SB=1.000;VARSEQ=FT29_H_LU,FT31_H_BE,FT65_A_SO,FT66_A_SG,FT70_A_SO,NC_019551_FT__subsp_holarctica_FSC200;SB50=0.031;SB65=0.15;TYPE=SNP(transversion)	DP:AO	61:6
NC_009749_FT__subsp_holarctica_FTNF00200	1238268	.	G	A	.	.	NS=1;RF=0.984;VF=0.016;SB=1.000;VARSEQ=NC_019551_FT__subsp_holarctica_FSC200;SB50=1.0;SB65=1.0;TYPE=SNP(transition)	DP:AO	61:1
NC_009749_FT__subsp_holarctica_FTNF00200	1243000	.	G	A	.	.	NS=1;RF=0.902;VF=0.098;SB=1.000;VARSEQ=FT29_H_LU,FT31_H_BE,FT65_A_SO,FT66_A_SG,FT70_A_SO,NC_019551_FT__subsp_holarctica_FSC200;SB50=0.031;SB65=0.15;TYPE=SNP(transition)	DP:AO	61:6
NC_009749_FT__subsp_holarctica_FTNF00200	1244448	.	A	G	.	.	NS=1;RF=0.902;VF=0.098;SB=1.000;VARSEQ=FT29_H_LU,FT31_H_BE,FT65_A_SO,FT66_A_SG,FT70_A_SO,NC_019551_FT__subsp_holarctica_FSC200;SB50=0.031;SB65=0.15;TYPE=SNP(transition)	DP:AO	61:6
NC_009749_FT__subsp_holarctica_FTNF00200	1245291	.	G	A	.	.	NS=1;RF=0.902;VF=0.098;SB=1.000;VARSEQ=FT29_H_LU,FT31_H_BE,FT65_A_SO,FT66_A_SG,FT70_A_SO,NC_019551_FT__subsp_holarctica_FSC200;SB50=0.031;SB65=0.15;TYPE=SNP(transition)	DP:AO	61:6
NC_009749_FT__subsp_holarctica_FTNF00200	1248021	.	T	C	.	.	NS=1;RF=0.902;VF=0.098;SB=1.000;VARSEQ=FT29_H_LU,FT31_H_BE,FT65_A_SO,FT66_A_SG,FT70_A_SO,NC_019551_FT__subsp_holarctica_FSC200;SB50=0.031;SB65=0.15;TYPE=SNP(transition)	DP:AO	61:6
NC_009749_FT__subsp_holarctica_FTNF00200	1248403	.	A	G	.	.	NS=1;RF=0.902;VF=0.098;SB=1.000;VARSEQ=FT29_H_LU,FT31_H_BE,FT65_A_SO,FT66_A_SG,FT70_A_SO,NC_019551_FT__subsp_holarctica_FSC200;SB50=0.031;SB65=0.15;TYPE=SNP(transition)	DP:AO	61:6
NC_009749_FT__subsp_holarctica_FTNF00200	1252150	.	G	A	.	.	NS=1;RF=0.918;VF=0.082;SB=1.000;VARSEQ=FT26_H_VD,FT52_T_LU,FT53_T_LU,FT54_T_LU,FT59_A_FR;SB50=0.063;SB65=0.23;TYPE=SNP(transition)	DP:AO	61:5
NC_009749_FT__subsp_holarctica_FTNF00200	1253175	.	G	A	.	.	NS=1;RF=0.902;VF=0.098;SB=1.000;VARSEQ=FT29_H_LU,FT31_H_BE,FT65_A_SO,FT66_A_SG,FT70_A_SO,NC_019551_FT__subsp_holarctica_FSC200;SB50=0.031;SB65=0.15;TYPE=SNP(transition)	DP:AO	61:6
NC_009749_FT__subsp_holarctica_FTNF00200	1254517	.	A	G	.	.	NS=1;RF=0.902;VF=0.098;SB=1.000;VARSEQ=FT29_H_LU,FT31_H_BE,FT65_A_SO,FT66_A_SG,FT70_A_SO,NC_019551_FT__subsp_holarctica_FSC200;SB50=0.031;SB65=0.15;TYPE=SNP(transition)	DP:AO	61:6
NC_009749_FT__subsp_holarctica_FTNF00200	1256257	.	T	G	.	.	NS=1;RF=0.902;VF=0.098;SB=1.000;VARSEQ=FT29_H_LU,FT31_H_BE,FT65_A_SO,FT66_A_SG,FT70_A_SO,NC_019551_FT__subsp_holarctica_FSC200;SB50=0.031;SB65=0.15;TYPE=SNP(transversion)	DP:AO	61:6
NC_009749_FT__subsp_holarctica_FTNF00200	1259527	.	C	T	.	.	NS=1;RF=0.902;VF=0.098;SB=1.000;VARSEQ=FT29_H_LU,FT31_H_BE,FT65_A_SO,FT66_A_SG,FT70_A_SO,NC_019551_FT__subsp_holarctica_FSC200;SB50=0.031;SB65=0.15;TYPE=SNP(transition)	DP:AO	61:6
NC_009749_FT__subsp_holarctica_FTNF00200	1260030	.	AATGTCAGAAAATTTCAAAGAACTATTTGAGCAATCTCTTAAACAAACAGAGATGAGAATAGGTAAAATCATCGAAGCAACTGTAGTAAGCATAGACAAAGAATTTGCAATGATTGATGCTGGTCTTAAGTCAGAATCATTCATCCCTGTATCTTCTTTAAAAAATAGCAATGGTGAGCTAGAAGTTGCTGCTGGTGATAGAATCAACGTTGTTTTAGAAGCTCTAGACAACAGCTGTGGTGAAACTAGATTATCAAGAGATAAAGCTAAGAAAATCGAGCTTTGGGATAGAATTGAAAAAGCTTTCGAAAATAACGAAACAGTTCTTGGTAAAATCACTAATCACGTTCGTGGTGGTTACACT	A	.	.	NS=1;VF=0.016;SB=1.000;VARSEQ=NC_019537_FT__subsp_holarctica_F92;SB50=1.0;SB65=1.0;TYPE=Deletion	DP:AO	61:1
NC_009749_FT__subsp_holarctica_FTNF00200	1261263	.	G	T	.	.	NS=1;RF=0.902;VF=0.098;SB=1.000;VARSEQ=FT29_H_LU,FT31_H_BE,FT65_A_SO,FT66_A_SG,FT70_A_SO,NC_019551_FT__subsp_holarctica_FSC200;SB50=0.031;SB65=0.15;TYPE=SNP(transversion)	DP:AO	61:6
NC_009749_FT__subsp_holarctica_FTNF00200	1263970	.	A	G	.	.	NS=1;RF=0.902;VF=0.098;SB=1.000;VARSEQ=FT29_H_LU,FT31_H_BE,FT65_A_SO,FT66_A_SG,FT70_A_SO,NC_019551_FT__subsp_holarctica_FSC200;SB50=0.031;SB65=0.15;TYPE=SNP(transition)	DP:AO	61:6
NC_009749_FT__subsp_holarctica_FTNF00200	1266294	.	G	A	.	.	NS=1;RF=0.918;VF=0.082;SB=1.000;VARSEQ=FT29_H_LU,FT31_H_BE,FT65_A_SO,FT66_A_SG,FT70_A_SO;SB50=0.063;SB65=0.23;TYPE=SNP(transition)	DP:AO	61:5
NC_009749_FT__subsp_holarctica_FTNF00200	1266363	.	T	C	.	.	NS=1;RF=0.967;VF=0.033;SB=1.000;VARSEQ=FT27_H_SG,FT28_H_SG;SB50=0.50;SB65=0.85;TYPE=SNP(transition)	DP:AO	61:2
NC_009749_FT__subsp_holarctica_FTNF00200	1266534	.	G	A	.	.	NS=1;RF=0.984;VF=0.016;SB=1.000;VARSEQ=FT16_A_BE;SB50=1.0;SB65=1.0;TYPE=SNP(transition)	DP:AO	61:1
NC_009749_FT__subsp_holarctica_FTNF00200	1266819	.	T	C	.	.	NS=1;RF=0.902;VF=0.098;SB=1.000;VARSEQ=FT29_H_LU,FT31_H_BE,FT65_A_SO,FT66_A_SG,FT70_A_SO,NC_019551_FT__subsp_holarctica_FSC200;SB50=0.031;SB65=0.15;TYPE=SNP(transition)	DP:AO	61:6
NC_009749_FT__subsp_holarctica_FTNF00200	1267045	.	A	G	.	.	NS=1;RF=0.902;VF=0.098;SB=1.000;VARSEQ=FT29_H_LU,FT31_H_BE,FT65_A_SO,FT66_A_SG,FT70_A_SO,NC_019551_FT__subsp_holarctica_FSC200;SB50=0.031;SB65=0.15;TYPE=SNP(transition)	DP:AO	61:6
NC_009749_FT__subsp_holarctica_FTNF00200	1271922	.	A	AATGCTTGTGCTGCTCCTGGGGGTAACTTCACATATTTTAGAATGCGCTCCGCAAGCGGATATTACTGCTATAGATATTATTGATAAGCGTTTAGAACTTCTTAGAGAAAACTTAGAGAGATTATCTGAAAATCATAATGTCAATGTTTTTAAACATGAT	.	.	NS=1;VF=0.016;SB=1.000;VARSEQ=FT25_H_BE;SB50=1.0;SB65=1.0;TYPE=Insertion	DP:AO	61:1
NC_009749_FT__subsp_holarctica_FTNF00200	1272125	.	T	C	.	.	NS=1;RF=0.902;VF=0.098;SB=1.000;VARSEQ=FT29_H_LU,FT31_H_BE,FT65_A_SO,FT66_A_SG,FT70_A_SO,NC_019551_FT__subsp_holarctica_FSC200;SB50=0.031;SB65=0.15;TYPE=SNP(transition)	DP:AO	61:6
NC_009749_FT__subsp_holarctica_FTNF00200	1275428	.	T	C	.	.	NS=1;RF=0.902;VF=0.098;SB=1.000;VARSEQ=FT29_H_LU,FT31_H_BE,FT65_A_SO,FT66_A_SG,FT70_A_SO,NC_019551_FT__subsp_holarctica_FSC200;SB50=0.031;SB65=0.15;TYPE=SNP(transition)	DP:AO	61:6
NC_009749_FT__subsp_holarctica_FTNF00200	1279412	.	C	T	.	.	NS=1;RF=0.984;VF=0.016;SB=1.000;VARSEQ=FT59_A_FR;SB50=1.0;SB65=1.0;TYPE=SNP(transition)	DP:AO	61:1
NC_009749_FT__subsp_holarctica_FTNF00200	1279876	.	A	C	.	.	NS=1;RF=0.902;VF=0.098;SB=1.000;VARSEQ=FT29_H_LU,FT31_H_BE,FT65_A_SO,FT66_A_SG,FT70_A_SO,NC_019551_FT__subsp_holarctica_FSC200;SB50=0.031;SB65=0.15;TYPE=SNP(transversion)	DP:AO	61:6
NC_009749_FT__subsp_holarctica_FTNF00200	1280124	.	C	A	.	.	NS=1;RF=0.902;VF=0.098;SB=1.000;VARSEQ=FT29_H_LU,FT31_H_BE,FT65_A_SO,FT66_A_SG,FT70_A_SO,NC_019551_FT__subsp_holarctica_FSC200;SB50=0.031;SB65=0.15;TYPE=SNP(transversion)	DP:AO	61:6
NC_009749_FT__subsp_holarctica_FTNF00200	1281570	.	C	T	.	.	NS=1;RF=0.902;VF=0.098;SB=1.000;VARSEQ=FT29_H_LU,FT31_H_BE,FT65_A_SO,FT66_A_SG,FT70_A_SO,NC_019551_FT__subsp_holarctica_FSC200;SB50=0.031;SB65=0.15;TYPE=SNP(transition)	DP:AO	61:6
NC_009749_FT__subsp_holarctica_FTNF00200	1282642	.	T	TCA	.	.	NS=1;VF=0.098;SB=1.000;VARSEQ=FT29_H_LU,FT31_H_BE,FT65_A_SO,FT66_A_SG,FT70_A_SO,NC_019551_FT__subsp_holarctica_FSC200;SB50=0.031;SB65=0.15;TYPE=Insertion	DP:AO	61:6
NC_009749_FT__subsp_holarctica_FTNF00200	1282665	.	G	GATTCTTCCCAGCGTTTACAGGTCTTACCCAGTTTGTTTTATACATTGGTACAACACTTTCTGCTGCCCCTTTAGTTTTTCTGTCTGAATACCTTAGCATTTCGGAAATTATGGCTTTGATATTCGTAATTTCTTTTATATTACTATTATTTAGTATTTTTGTGATCAAAACTCACCCTGATTATAAAAAAGAAAATAAACATAACAACAAACAAAGCCAAACTCTAAAAGATATTTTAGCGGTACTGAAAAACAAGCAAATCTGGTTTAATGGTTTATTCTGTTTTACGATATATGGTACTACTGTACTATTTGCAGATTTATGGGGTATAAGATATCTGACCTTATATGGTTTTAGCCAAAGTCAAGCAGGTCTTTACTTATCTTTATCGGCGTATG…	.	.	NS=1;VF=0.098;SB=1.000;VARSEQ=FT29_H_LU,FT31_H_BE,FT65_A_SO,FT66_A_SG,FT70_A_SO,NC_019551_FT__subsp_holarctica_FSC200;SB50=0.031;SB65=0.15;TYPE=Insertion	DP:AO	61:6
NC_009749_FT__subsp_holarctica_FTNF00200	1284294	.	C	T	.	.	NS=1;RF=0.984;VF=0.016;SB=1.000;VARSEQ=FT7_H_AG;SB50=1.0;SB65=1.0;TYPE=SNP(transition)	DP:AO	61:1
NC_009749_FT__subsp_holarctica_FTNF00200	1290527	.	T	C	.	.	NS=1;RF=0.902;VF=0.098;SB=1.000;VARSEQ=FT29_H_LU,FT31_H_BE,FT65_A_SO,FT66_A_SG,FT70_A_SO,NC_019551_FT__subsp_holarctica_FSC200;SB50=0.031;SB65=0.15;TYPE=SNP(transition)	DP:AO	61:6
NC_009749_FT__subsp_holarctica_FTNF00200	1296107	.	G	A	.	.	NS=1;RF=0.902;VF=0.098;SB=1.000;VARSEQ=FT29_H_LU,FT31_H_BE,FT65_A_SO,FT66_A_SG,FT70_A_SO,NC_019551_FT__subsp_holarctica_FSC200;SB50=0.031;SB65=0.15;TYPE=SNP(transition)	DP:AO	61:6
NC_009749_FT__subsp_holarctica_FTNF00200	1296398	.	ATGACCAGTACCAAAAAGAAGTTTCCCAAGCTGGTACAGCAGATACCTCTAAACAAGCTTCTAAATA	A	.	.	NS=1;VF=0.016;SB=1.000;VARSEQ=FT50_H_SG;SB50=1.0;SB65=1.0;TYPE=Deletion	DP:AO	61:1
NC_009749_FT__subsp_holarctica_FTNF00200	1298045	.	G	A	.	.	NS=1;RF=0.902;VF=0.098;SB=1.000;VARSEQ=FT29_H_LU,FT31_H_BE,FT65_A_SO,FT66_A_SG,FT70_A_SO,NC_019551_FT__subsp_holarctica_FSC200;SB50=0.031;SB65=0.15;TYPE=SNP(transition)	DP:AO	61:6
NC_009749_FT__subsp_holarctica_FTNF00200	1298066	.	A	G	.	.	NS=1;RF=0.902;VF=0.098;SB=1.000;VARSEQ=FT29_H_LU,FT31_H_BE,FT65_A_SO,FT66_A_SG,FT70_A_SO,NC_019551_FT__subsp_holarctica_FSC200;SB50=0.031;SB65=0.15;TYPE=SNP(transition)	DP:AO	61:6
NC_009749_FT__subsp_holarctica_FTNF00200	1299661	.	G	T	.	.	NS=1;RF=0.984;VF=0.016;SB=1.000;VARSEQ=NC_019551_FT__subsp_holarctica_FSC200;SB50=1.0;SB65=1.0;TYPE=SNP(transversion)	DP:AO	61:1
NC_009749_FT__subsp_holarctica_FTNF00200	1299824	.	C	T	.	.	NS=1;RF=0.902;VF=0.098;SB=1.000;VARSEQ=FT29_H_LU,FT31_H_BE,FT65_A_SO,FT66_A_SG,FT70_A_SO,NC_019551_FT__subsp_holarctica_FSC200;SB50=0.031;SB65=0.15;TYPE=SNP(transition)	DP:AO	61:6
NC_009749_FT__subsp_holarctica_FTNF00200	1300370	.	A	T	.	.	NS=1;RF=0.885;VF=0.115;SB=1.000;VARSEQ=FT37_T_ZH,FT39_T_ZH,FT40_T_ZH,FT43_T_ZH,FT44_T_ZH,FT47_T_ZH,FT75_H_ZH;SB50=0.016;SB65=0.098;TYPE=SNP(transversion)	DP:AO	61:7
NC_009749_FT__subsp_holarctica_FTNF00200	1306300	.	T	C	.	.	NS=1;RF=0.902;VF=0.098;SB=1.000;VARSEQ=FT29_H_LU,FT31_H_BE,FT65_A_SO,FT66_A_SG,FT70_A_SO,NC_019551_FT__subsp_holarctica_FSC200;SB50=0.031;SB65=0.15;TYPE=SNP(transition)	DP:AO	61:6
NC_009749_FT__subsp_holarctica_FTNF00200	1309385	.	C	T	.	.	NS=1;RF=0.902;VF=0.098;SB=1.000;VARSEQ=FT29_H_LU,FT31_H_BE,FT65_A_SO,FT66_A_SG,FT70_A_SO,NC_019551_FT__subsp_holarctica_FSC200;SB50=0.031;SB65=0.15;TYPE=SNP(transition)	DP:AO	61:6
NC_009749_FT__subsp_holarctica_FTNF00200	1310424	.	AATGGATTTTAATCATATTTTAATGGTCGCATTAATGGCTGCTATTCCACTGATTTTTGCAATTACTATCCATGAGGCTGCTCATGCTTTTGTAGCTAAAATTCGTGGTGATGATAGCGCCTATAGATTGGGTAGAGTAACATTAAACCCTGTATCTCATATTGATCCTATTGGCACTATTGTATTTCCTGGATTAATGCTTATTTCATCAATTTCATTTGGATTTCCTTTTATTTTTGGTTGGGCAAAACCTGTTCCTATTGACTATACCAAACTTAAAAGACCTAAGATAGATACTATATCAGTTGCCATTGCAGGACCATTAGCAAACTTAGCAATGGCTTTTATTTGGGCAATAGTAGCAAAATATATTACTCTTCATCCATACATCCAAGGA	A	.	.	NS=1;VF=0.016;SB=1.000;VARSEQ=FT8_H_AG;SB50=1.0;SB65=1.0;TYPE=Deletion	DP:AO	61:1
NC_009749_FT__subsp_holarctica_FTNF00200	1313246	.	A	G	.	.	NS=1;RF=0.967;VF=0.033;SB=1.000;VARSEQ=FT20_H_JU,FT60_A_JU;SB50=0.50;SB65=0.85;TYPE=SNP(transition)	DP:AO	61:2
NC_009749_FT__subsp_holarctica_FTNF00200	1317813	.	G	A	.	.	NS=1;RF=0.984;VF=0.016;SB=1.000;VARSEQ=NC_019551_FT__subsp_holarctica_FSC200;SB50=1.0;SB65=1.0;TYPE=SNP(transition)	DP:AO	61:1
NC_009749_FT__subsp_holarctica_FTNF00200	1319378	.	C	T	.	.	NS=1;RF=0.902;VF=0.098;SB=1.000;VARSEQ=FT29_H_LU,FT31_H_BE,FT65_A_SO,FT66_A_SG,FT70_A_SO,NC_019551_FT__subsp_holarctica_FSC200;SB50=0.031;SB65=0.15;TYPE=SNP(transition)	DP:AO	61:6
NC_009749_FT__subsp_holarctica_FTNF00200	1319450	.	C	T	.	.	NS=1;RF=0.918;VF=0.082;SB=1.000;VARSEQ=FT29_H_LU,FT31_H_BE,FT65_A_SO,FT66_A_SG,FT70_A_SO;SB50=0.063;SB65=0.23;TYPE=SNP(transition)	DP:AO	61:5
NC_009749_FT__subsp_holarctica_FTNF00200	1321293	.	T	C	.	.	NS=1;RF=0.902;VF=0.098;SB=1.000;VARSEQ=FT29_H_LU,FT31_H_BE,FT65_A_SO,FT66_A_SG,FT70_A_SO,NC_019551_FT__subsp_holarctica_FSC200;SB50=0.031;SB65=0.15;TYPE=SNP(transition)	DP:AO	61:6
NC_009749_FT__subsp_holarctica_FTNF00200	1321624	.	A	G	.	.	NS=1;RF=0.902;VF=0.098;SB=1.000;VARSEQ=FT29_H_LU,FT31_H_BE,FT65_A_SO,FT66_A_SG,FT70_A_SO,NC_019551_FT__subsp_holarctica_FSC200;SB50=0.031;SB65=0.15;TYPE=SNP(transition)	DP:AO	61:6
NC_009749_FT__subsp_holarctica_FTNF00200	1322298	.	C	T	.	.	NS=1;RF=0.984;VF=0.016;SB=1.000;VARSEQ=FT37_T_ZH;SB50=1.0;SB65=1.0;TYPE=SNP(transition)	DP:AO	61:1
NC_009749_FT__subsp_holarctica_FTNF00200	1324053	.	G	A	.	.	NS=1;RF=0.984;VF=0.016;SB=1.000;VARSEQ=FT7_H_AG;SB50=1.0;SB65=1.0;TYPE=SNP(transition)	DP:AO	61:1
NC_009749_FT__subsp_holarctica_FTNF00200	1326988	.	C	A	.	.	NS=1;RF=0.902;VF=0.098;SB=1.000;VARSEQ=FT29_H_LU,FT31_H_BE,FT65_A_SO,FT66_A_SG,FT70_A_SO,NC_019551_FT__subsp_holarctica_FSC200;SB50=0.031;SB65=0.15;TYPE=SNP(transversion)	DP:AO	61:6
NC_009749_FT__subsp_holarctica_FTNF00200	1328231	.	G	A	.	.	NS=1;RF=0.984;VF=0.016;SB=1.000;VARSEQ=FT39_T_ZH;SB50=1.0;SB65=1.0;TYPE=SNP(transition)	DP:AO	61:1
NC_009749_FT__subsp_holarctica_FTNF00200	1329930	.	A	AATGAAGAAGCTAATAACAATCTTTTTGTTG	.	.	NS=1;VF=0.574;SB=1.000;VARSEQ=FT10_A_JU,FT11_A_JU,FT13_A_BS,FT16_A_BE,FT17_H_LU,FT18_H_NW,FT19_H_BE,FT20_H_JU,FT22_H_LU,FT24_H_ZH,FT26_H_VD,FT27_H_SG,FT28_H_SG,FT29_H_LU,FT30_H_SG,FT31_H_BE,FT32_H_LU,FT37_T_ZH,FT38_T_ZH,FT39_T_ZH,FT40_T_ZH,FT41_T_BL,FT42_T_ZH,FT43_T_ZH,FT44_T_ZH,FT45_T_ZH,FT46_T_ZH,FT47_T_ZH,FT52_T_LU,FT53_T_LU,FT54_T_LU,FT5_H_AG,FT60_A_JU,FT73_H_LU,FT7_H_AG;SB50=5.8E-11;SB65=5.7…	DP:AO	61:35
NC_009749_FT__subsp_holarctica_FTNF00200	1329930	.	AATGCTA	A	.	.	NS=1;VF=0.393;SB=1.000;VARSEQ=FT14_A_BS,FT25_H_BE,FT33_H_BL,FT36_H_LU,FT48_H_LU,FT49_H_FR,FT50_H_SG,FT51_H_ZH,FT55_A_ZH,FT56_A_AG,FT57_A_BE,FT58_A_SO,FT59_A_FR,FT63_A_BL,FT64_A_ZH,FT65_A_SO,FT66_A_SG,FT67_A_GE,FT68_A_SO,FT69_A_SO,FT70_A_SO,FT71_A_BS,FT75_H_ZH,FT8_H_AG;SB50=1.2E-7;SB65=0.000065;TYPE=Deletion	DP:AO	61:24
NC_009749_FT__subsp_holarctica_FTNF00200	1329936	.	AATGTTAAATAATGCTTATTCAGATATCTCTTCATCTATGTTTCAAAATGCTTTTAACTCGGGTATTGATGCAACATCTCCGGTATCAATGAATGTATCAGATAAAAAATATCTTGTGAATAAGACGGTAGCGATAGTAAATAGTAGACCAATTACATCTTTTGAGCTGGATCAAGAGCTGGCTAAGCTAGAAGCTATGCAGCCAAATTCAGCCTTTAATACAGATCCTCTAAAACTAAAAAGACAAGCATTACAAGATTTGATATCTCAGAGTGTTTTATTACAGCTTGCAGAGCGCAATAATATTATGATATCTAATCAACAACTAGATAGTGCTATACAAGATATTGCAGCAAAAAATGGCGTTTCAGTAGAGTCTTTAAAGCTTAATGTCGAAGC…	A	.	.	NS=1;VF=0.016;SB=1.000;VARSEQ=FT8_H_AG;SB50=1.0;SB65=1.0;TYPE=Deletion	DP:AO	61:1
NC_009749_FT__subsp_holarctica_FTNF00200	1331281	.	G	T	.	.	NS=1;RF=0.918;VF=0.082;SB=1.000;VARSEQ=FT29_H_LU,FT31_H_BE,FT65_A_SO,FT66_A_SG,FT70_A_SO;SB50=0.063;SB65=0.23;TYPE=SNP(transversion)	DP:AO	61:5
NC_009749_FT__subsp_holarctica_FTNF00200	1331314	.	TCTAATTATTCAGATCAAGATATTTTTTTTATGCAAAAAGCTTATCAGCAGGCATTGTTAGCTTATCAAGCTGGTGAAGTTCCGATAGGTGCAGTGCTTGTCAGGGATGATCA	ATC	.	.	NS=1;VF=0.016;SB=1.000;VARSEQ=NC_019537_FT__subsp_holarctica_F92;SB50=1.0;SB65=1.0;TYPE=Deletion	DP:AO	61:1
NC_009749_FT__subsp_holarctica_FTNF00200	1331441	.	AT	A	.	.	NS=1;VF=0.016;SB=1.000;VARSEQ=NC_019537_FT__subsp_holarctica_F92;SB50=1.0;SB65=1.0;TYPE=Deletion(tandemrepeat)	DP:AO	61:1
NC_009749_FT__subsp_holarctica_FTNF00200	1333428	.	C	T	.	.	NS=1;RF=0.984;VF=0.016;SB=1.000;VARSEQ=FT22_H_LU;SB50=1.0;SB65=1.0;TYPE=SNP(transition)	DP:AO	61:1
NC_009749_FT__subsp_holarctica_FTNF00200	1333642	.	T	C	.	.	NS=1;RF=0.902;VF=0.098;SB=1.000;VARSEQ=FT29_H_LU,FT31_H_BE,FT65_A_SO,FT66_A_SG,FT70_A_SO,NC_019551_FT__subsp_holarctica_FSC200;SB50=0.031;SB65=0.15;TYPE=SNP(transition)	DP:AO	61:6
NC_009749_FT__subsp_holarctica_FTNF00200	1335886	.	G	A	.	.	NS=1;RF=0.902;VF=0.098;SB=1.000;VARSEQ=FT29_H_LU,FT31_H_BE,FT65_A_SO,FT66_A_SG,FT70_A_SO,NC_019551_FT__subsp_holarctica_FSC200;SB50=0.031;SB65=0.15;TYPE=SNP(transition)	DP:AO	61:6
NC_009749_FT__subsp_holarctica_FTNF00200	1335924	.	GGTGGCGAAATTATATTTTAGATATTCGGCT	G	.	.	NS=1;VF=0.230;SB=1.000;VARSEQ=FT55_A_ZH,FT56_A_AG,FT58_A_SO,FT59_A_FR,FT63_A_BL,FT64_A_ZH,FT65_A_SO,FT66_A_SG,FT67_A_GE,FT68_A_SO,FT69_A_SO,FT70_A_SO,FT71_A_BS,FT75_H_ZH;SB50=0.00012;SB65=0.0048;TYPE=Deletion	DP:AO	61:14
NC_009749_FT__subsp_holarctica_FTNF00200	1337526	.	C	T	.	.	NS=1;RF=0.984;VF=0.016;SB=1.000;VARSEQ=FT59_A_FR;SB50=1.0;SB65=1.0;TYPE=SNP(transition)	DP:AO	61:1
NC_009749_FT__subsp_holarctica_FTNF00200	1340464	.	A	C	.	.	NS=1;RF=0.902;VF=0.098;SB=1.000;VARSEQ=FT29_H_LU,FT31_H_BE,FT65_A_SO,FT66_A_SG,FT70_A_SO,NC_019551_FT__subsp_holarctica_FSC200;SB50=0.031;SB65=0.15;TYPE=SNP(transversion)	DP:AO	61:6
NC_009749_FT__subsp_holarctica_FTNF00200	1341115	.	G	A	.	.	NS=1;RF=0.984;VF=0.016;SB=1.000;VARSEQ=FT71_A_BS;SB50=1.0;SB65=1.0;TYPE=SNP(transition)	DP:AO	61:1
NC_009749_FT__subsp_holarctica_FTNF00200	1341628	.	GGTGGTTCAGCAGCTTCTTCTGTTGCTGCTCTAGTCGCGATGAATGCTTTTTTTGAAACACCGTATAACTATGATGATTTGATTGACTATGCTATCTATGGAGAGAGTTTGATATCAGGATCATTTCACGGTGATAATGCTGTGCCGTGCATGTTTGGCGGATTAGTATTGTTACAAAGCTCGAAACCATGCAAAAAAATAGACTTACCAATAGTTGACTGTAATGTGGTTATAGTTTGTCCTGATCTTTCAATTGAGACTAAAAAAGCGCGTGAGCTTTTAAAGGATCCTTATGATTTATCTACAATAGTTGA	CT	.	.	NS=1;VF=0.098;SB=1.000;VARSEQ=FT29_H_LU,FT31_H_BE,FT65_A_SO,FT66_A_SG,FT70_A_SO,NC_019551_FT__subsp_holarctica_FSC200;SB50=0.031;SB65=0.15;TYPE=Deletion	DP:AO	61:6
NC_009749_FT__subsp_holarctica_FTNF00200	1341943	.	CATA	TGCC	.	.	NS=1;VF=0.098;SB=1.000;VARSEQ=FT29_H_LU,FT31_H_BE,FT65_A_SO,FT66_A_SG,FT70_A_SO,NC_019551_FT__subsp_holarctica_FSC200;SB50=0.031;SB65=0.15;TYPE=Substitution	DP:AO	61:6
NC_009749_FT__subsp_holarctica_FTNF00200	1343153	.	T	C	.	.	NS=1;RF=0.902;VF=0.098;SB=1.000;VARSEQ=FT29_H_LU,FT31_H_BE,FT65_A_SO,FT66_A_SG,FT70_A_SO,NC_019551_FT__subsp_holarctica_FSC200;SB50=0.031;SB65=0.15;TYPE=SNP(transition)	DP:AO	61:6
NC_009749_FT__subsp_holarctica_FTNF00200	1346079	.	G	A	.	.	NS=1;RF=0.902;VF=0.098;SB=1.000;VARSEQ=FT29_H_LU,FT31_H_BE,FT65_A_SO,FT66_A_SG,FT70_A_SO,NC_019551_FT__subsp_holarctica_FSC200;SB50=0.031;SB65=0.15;TYPE=SNP(transition)	DP:AO	61:6
NC_009749_FT__subsp_holarctica_FTNF00200	1347645	.	A	C	.	.	NS=1;RF=0.902;VF=0.098;SB=1.000;VARSEQ=FT29_H_LU,FT31_H_BE,FT65_A_SO,FT66_A_SG,FT70_A_SO,NC_019551_FT__subsp_holarctica_FSC200;SB50=0.031;SB65=0.15;TYPE=SNP(transversion)	DP:AO	61:6
NC_009749_FT__subsp_holarctica_FTNF00200	1347847	.	CAAA	C	.	.	NS=1;VF=0.016;SB=1.000;VARSEQ=NC_019537_FT__subsp_holarctica_F92;SB50=1.0;SB65=1.0;TYPE=Deletion	DP:AO	61:1
NC_009749_FT__subsp_holarctica_FTNF00200	1354089	.	C	T	.	.	NS=1;RF=0.902;VF=0.098;SB=1.000;VARSEQ=FT29_H_LU,FT31_H_BE,FT65_A_SO,FT66_A_SG,FT70_A_SO,NC_019551_FT__subsp_holarctica_FSC200;SB50=0.031;SB65=0.15;TYPE=SNP(transition)	DP:AO	61:6
NC_009749_FT__subsp_holarctica_FTNF00200	1355007	.	T	C	.	.	NS=1;RF=0.902;VF=0.098;SB=1.000;VARSEQ=FT29_H_LU,FT31_H_BE,FT65_A_SO,FT66_A_SG,FT70_A_SO,NC_019551_FT__subsp_holarctica_FSC200;SB50=0.031;SB65=0.15;TYPE=SNP(transition)	DP:AO	61:6
NC_009749_FT__subsp_holarctica_FTNF00200	1355196	.	ATTGAAAGTA	A	.	.	NS=1;VF=0.557;SB=1.000;VARSEQ=FT11_A_JU,FT13_A_BS,FT16_A_BE,FT17_H_LU,FT18_H_NW,FT19_H_BE,FT20_H_JU,FT22_H_LU,FT24_H_ZH,FT25_H_BE,FT30_H_SG,FT32_H_LU,FT36_H_LU,FT37_T_ZH,FT38_T_ZH,FT39_T_ZH,FT40_T_ZH,FT41_T_BL,FT42_T_ZH,FT43_T_ZH,FT44_T_ZH,FT45_T_ZH,FT46_T_ZH,FT47_T_ZH,FT48_H_LU,FT50_H_SG,FT51_H_ZH,FT52_T_LU,FT53_T_LU,FT54_T_LU,FT5_H_AG,FT60_A_JU,FT73_H_LU,FT8_H_AG;SB50=1.2E-10;SB65=8.7E-7;TYPE=D…	DP:AO	61:34
NC_009749_FT__subsp_holarctica_FTNF00200	1355205	.	AGTGCGTAGATATTTATTAATATCCTTGGGTATATTTGCTTATTGTGCTAGTAGTATAGCTAATCCTGTAGCTGACTATACTAGTACGATAAATCAATCAATAAATAATTCACCACAGTATAAGTTTATTGGCTTTCAGCTTAACTCAAGGCAAATGAGCCCAGCGATACAGCTAGGTAGATTATTACCAAGTATAGATATCGGTGGTTCAATTACAGCAACAAATATTTTAGATAAAAGAACAATAGCCGATGGTGATATTGCTGGTGGACGTTTTGATTCGATTCAAGGTTTGGTAACTCTAACCCAACCACTATATGATTATGGTGCGTATAAGGATTTACAATCAGCTGAGGAAACAGCACAGTTTGCCCAACAGGATTATAGAACAAATTATCA…	A	.	.	NS=1;VF=0.016;SB=1.000;VARSEQ=FT8_H_AG;SB50=1.0;SB65=1.0;TYPE=Deletion	DP:AO	61:1
NC_009749_FT__subsp_holarctica_FTNF00200	1359343	.	T	C	.	.	NS=1;RF=0.902;VF=0.098;SB=1.000;VARSEQ=FT29_H_LU,FT31_H_BE,FT65_A_SO,FT66_A_SG,FT70_A_SO,NC_019551_FT__subsp_holarctica_FSC200;SB50=0.031;SB65=0.15;TYPE=SNP(transition)	DP:AO	61:6
NC_009749_FT__subsp_holarctica_FTNF00200	1360921	.	G	A	.	.	NS=1;RF=0.902;VF=0.098;SB=1.000;VARSEQ=FT29_H_LU,FT31_H_BE,FT65_A_SO,FT66_A_SG,FT70_A_SO,NC_019551_FT__subsp_holarctica_FSC200;SB50=0.031;SB65=0.15;TYPE=SNP(transition)	DP:AO	61:6
NC_009749_FT__subsp_holarctica_FTNF00200	1360923	.	C	A	.	.	NS=1;RF=0.984;VF=0.016;SB=1.000;VARSEQ=FT22_H_LU;SB50=1.0;SB65=1.0;TYPE=SNP(transversion)	DP:AO	61:1
NC_009749_FT__subsp_holarctica_FTNF00200	1362738	.	AATGTTAAGCCAGAAACCAAAAATAATTGGTATATTTTTAATGTTCCTTAGCCTTACC	A	.	.	NS=1;VF=0.967;SB=1.000;VARSEQ=FT10_A_JU,FT11_A_JU,FT13_A_BS,FT14_A_BS,FT16_A_BE,FT17_H_LU,FT18_H_NW,FT19_H_BE,FT20_H_JU,FT22_H_LU,FT24_H_ZH,FT25_H_BE,FT26_H_VD,FT27_H_SG,FT28_H_SG,FT29_H_LU,FT30_H_SG,FT31_H_BE,FT32_H_LU,FT33_H_BL,FT36_H_LU,FT37_T_ZH,FT38_T_ZH,FT39_T_ZH,FT40_T_ZH,FT41_T_BL,FT42_T_ZH,FT43_T_ZH,FT44_T_ZH,FT45_T_ZH,FT46_T_ZH,FT47_T_ZH,FT48_H_LU,FT49_H_FR,FT50_H_SG,FT51_H_ZH,FT52_T_LU…	DP:AO	61:59
NC_009749_FT__subsp_holarctica_FTNF00200	1366284	.	G	T	.	.	NS=1;RF=0.984;VF=0.016;SB=1.000;VARSEQ=NC_019551_FT__subsp_holarctica_FSC200;SB50=1.0;SB65=1.0;TYPE=SNP(transversion)	DP:AO	61:1
NC_009749_FT__subsp_holarctica_FTNF00200	1369734	.	T	C	.	.	NS=1;RF=0.902;VF=0.098;SB=1.000;VARSEQ=FT29_H_LU,FT31_H_BE,FT65_A_SO,FT66_A_SG,FT70_A_SO,NC_019551_FT__subsp_holarctica_FSC200;SB50=0.031;SB65=0.15;TYPE=SNP(transition)	DP:AO	61:6
NC_009749_FT__subsp_holarctica_FTNF00200	1372216	.	A	C	.	.	NS=1;RF=0.902;VF=0.098;SB=1.000;VARSEQ=FT29_H_LU,FT31_H_BE,FT65_A_SO,FT66_A_SG,FT70_A_SO,NC_019551_FT__subsp_holarctica_FSC200;SB50=0.031;SB65=0.15;TYPE=SNP(transversion)	DP:AO	61:6
NC_009749_FT__subsp_holarctica_FTNF00200	1372856	.	G	A	.	.	NS=1;RF=0.902;VF=0.098;SB=1.000;VARSEQ=FT29_H_LU,FT31_H_BE,FT65_A_SO,FT66_A_SG,FT70_A_SO,NC_019551_FT__subsp_holarctica_FSC200;SB50=0.031;SB65=0.15;TYPE=SNP(transition)	DP:AO	61:6
NC_009749_FT__subsp_holarctica_FTNF00200	1373340	.	AATGGCTAATATTATATTTATAGATAATTTTGATTCTTTCTCTTATAATTTAGTTGATGAATTTAGAGTTTTAGGTAATCATGTTGAGGTATATAGGAATAACTTATATCTAGATGTTTTATTAGATAAAATAAACTCAGTAGATAATCCTATAGTT	A	.	.	NS=1;VF=0.016;SB=1.000;VARSEQ=NC_019537_FT__subsp_holarctica_F92;SB50=1.0;SB65=1.0;TYPE=Deletion	DP:AO	61:1
NC_009749_FT__subsp_holarctica_FTNF00200	1374589	.	G	A	.	.	NS=1;RF=0.984;VF=0.016;SB=1.000;VARSEQ=FT33_H_BL;SB50=1.0;SB65=1.0;TYPE=SNP(transition)	DP:AO	61:1
NC_009749_FT__subsp_holarctica_FTNF00200	1374771	.	T	C	.	.	NS=1;RF=0.902;VF=0.098;SB=1.000;VARSEQ=FT29_H_LU,FT31_H_BE,FT65_A_SO,FT66_A_SG,FT70_A_SO,NC_019551_FT__subsp_holarctica_FSC200;SB50=0.031;SB65=0.15;TYPE=SNP(transition)	DP:AO	61:6
NC_009749_FT__subsp_holarctica_FTNF00200	1375498	.	A	G	.	.	NS=1;RF=0.902;VF=0.098;SB=1.000;VARSEQ=FT29_H_LU,FT31_H_BE,FT65_A_SO,FT66_A_SG,FT70_A_SO,NC_019551_FT__subsp_holarctica_FSC200;SB50=0.031;SB65=0.15;TYPE=SNP(transition)	DP:AO	61:6
NC_009749_FT__subsp_holarctica_FTNF00200	1377784	.	G	A	.	.	NS=1;RF=0.984;VF=0.016;SB=1.000;VARSEQ=FT31_H_BE;SB50=1.0;SB65=1.0;TYPE=SNP(transition)	DP:AO	61:1
NC_009749_FT__subsp_holarctica_FTNF00200	1378004	.	G	C	.	.	NS=1;RF=0.984;VF=0.016;SB=1.000;VARSEQ=FT59_A_FR;SB50=1.0;SB65=1.0;TYPE=SNP(transversion)	DP:AO	61:1
NC_009749_FT__subsp_holarctica_FTNF00200	1379145	.	G	A	.	.	NS=1;RF=0.902;VF=0.098;SB=1.000;VARSEQ=FT29_H_LU,FT31_H_BE,FT65_A_SO,FT66_A_SG,FT70_A_SO,NC_019551_FT__subsp_holarctica_FSC200;SB50=0.031;SB65=0.15;TYPE=SNP(transition)	DP:AO	61:6
NC_009749_FT__subsp_holarctica_FTNF00200	1381011	.	A	C	.	.	NS=1;RF=0.902;VF=0.098;SB=1.000;VARSEQ=FT29_H_LU,FT31_H_BE,FT65_A_SO,FT66_A_SG,FT70_A_SO,NC_019551_FT__subsp_holarctica_FSC200;SB50=0.031;SB65=0.15;TYPE=SNP(transversion)	DP:AO	61:6
NC_009749_FT__subsp_holarctica_FTNF00200	1383163	.	T	C	.	.	NS=1;RF=0.902;VF=0.098;SB=1.000;VARSEQ=FT29_H_LU,FT31_H_BE,FT65_A_SO,FT66_A_SG,FT70_A_SO,NC_019551_FT__subsp_holarctica_FSC200;SB50=0.031;SB65=0.15;TYPE=SNP(transition)	DP:AO	61:6
NC_009749_FT__subsp_holarctica_FTNF00200	1383219	.	G	T	.	.	NS=1;RF=0.902;VF=0.098;SB=1.000;VARSEQ=FT29_H_LU,FT31_H_BE,FT65_A_SO,FT66_A_SG,FT70_A_SO,NC_019551_FT__subsp_holarctica_FSC200;SB50=0.031;SB65=0.15;TYPE=SNP(transversion)	DP:AO	61:6
NC_009749_FT__subsp_holarctica_FTNF00200	1384368	.	C	A	.	.	NS=1;RF=0.902;VF=0.098;SB=1.000;VARSEQ=FT29_H_LU,FT31_H_BE,FT65_A_SO,FT66_A_SG,FT70_A_SO,NC_019551_FT__subsp_holarctica_FSC200;SB50=0.031;SB65=0.15;TYPE=SNP(transversion)	DP:AO	61:6
NC_009749_FT__subsp_holarctica_FTNF00200	1391918	.	C	T	.	.	NS=1;RF=0.902;VF=0.098;SB=1.000;VARSEQ=FT29_H_LU,FT31_H_BE,FT65_A_SO,FT66_A_SG,FT70_A_SO,NC_019551_FT__subsp_holarctica_FSC200;SB50=0.031;SB65=0.15;TYPE=SNP(transition)	DP:AO	61:6
NC_009749_FT__subsp_holarctica_FTNF00200	1394470	.	AT	A	.	.	NS=1;VF=0.016;SB=1.000;VARSEQ=NC_019537_FT__subsp_holarctica_F92;SB50=1.0;SB65=1.0;TYPE=Deletion	DP:AO	61:1
NC_009749_FT__subsp_holarctica_FTNF00200	1394488	.	GTAGCCTTTGGTAGATTACCTCATATATAA	G	.	.	NS=1;VF=0.016;SB=1.000;VARSEQ=NC_019537_FT__subsp_holarctica_F92;SB50=1.0;SB65=1.0;TYPE=Deletion	DP:AO	61:1
NC_009749_FT__subsp_holarctica_FTNF00200	1394934	.	A	G	.	.	NS=1;RF=0.902;VF=0.098;SB=1.000;VARSEQ=FT29_H_LU,FT31_H_BE,FT65_A_SO,FT66_A_SG,FT70_A_SO,NC_019551_FT__subsp_holarctica_FSC200;SB50=0.031;SB65=0.15;TYPE=SNP(transition)	DP:AO	61:6
NC_009749_FT__subsp_holarctica_FTNF00200	1396992	.	G	T	.	.	NS=1;RF=0.984;VF=0.016;SB=1.000;VARSEQ=FT17_H_LU;SB50=1.0;SB65=1.0;TYPE=SNP(transversion)	DP:AO	61:1
NC_009749_FT__subsp_holarctica_FTNF00200	1397016	.	T	C	.	.	NS=1;VF=1.000;SB=1.000;VARSEQ=FT10_A_JU,FT11_A_JU,FT13_A_BS,FT14_A_BS,FT16_A_BE,FT17_H_LU,FT18_H_NW,FT19_H_BE,FT20_H_JU,FT22_H_LU,FT24_H_ZH,FT25_H_BE,FT26_H_VD,FT27_H_SG,FT28_H_SG,FT29_H_LU,FT30_H_SG,FT31_H_BE,FT32_H_LU,FT33_H_BL,FT36_H_LU,FT37_T_ZH,FT38_T_ZH,FT39_T_ZH,FT40_T_ZH,FT41_T_BL,FT42_T_ZH,FT43_T_ZH,FT44_T_ZH,FT45_T_ZH,FT46_T_ZH,FT47_T_ZH,FT48_H_LU,FT49_H_FR,FT50_H_SG,FT51_H_ZH,FT52_T_LU…	DP:AO	61:61
NC_009749_FT__subsp_holarctica_FTNF00200	1397254	.	T	C	.	.	NS=1;RF=0.902;VF=0.098;SB=1.000;VARSEQ=FT29_H_LU,FT31_H_BE,FT65_A_SO,FT66_A_SG,FT70_A_SO,NC_019551_FT__subsp_holarctica_FSC200;SB50=0.031;SB65=0.15;TYPE=SNP(transition)	DP:AO	61:6
NC_009749_FT__subsp_holarctica_FTNF00200	1397769	.	G	A	.	.	NS=1;RF=0.984;VF=0.016;SB=1.000;VARSEQ=FT57_A_BE;SB50=1.0;SB65=1.0;TYPE=SNP(transition)	DP:AO	61:1
NC_009749_FT__subsp_holarctica_FTNF00200	1397985	.	C	A	.	.	NS=1;RF=0.902;VF=0.098;SB=1.000;VARSEQ=FT29_H_LU,FT31_H_BE,FT65_A_SO,FT66_A_SG,FT70_A_SO,NC_019551_FT__subsp_holarctica_FSC200;SB50=0.031;SB65=0.15;TYPE=SNP(transversion)	DP:AO	61:6
NC_009749_FT__subsp_holarctica_FTNF00200	1398939	.	AATCAAGGAATTTTTA	A	.	.	NS=1;VF=0.098;SB=1.000;VARSEQ=FT29_H_LU,FT31_H_BE,FT65_A_SO,FT66_A_SG,FT70_A_SO,NC_019551_FT__subsp_holarctica_FSC200;SB50=0.031;SB65=0.15;TYPE=Deletion	DP:AO	61:6
NC_009749_FT__subsp_holarctica_FTNF00200	1398956	.	G	A	.	.	NS=1;RF=0.902;VF=0.098;SB=1.000;VARSEQ=FT29_H_LU,FT31_H_BE,FT65_A_SO,FT66_A_SG,FT70_A_SO,NC_019551_FT__subsp_holarctica_FSC200;SB50=0.031;SB65=0.15;TYPE=SNP(transition)	DP:AO	61:6
NC_009749_FT__subsp_holarctica_FTNF00200	1399515	.	T	C	.	.	NS=1;RF=0.902;VF=0.098;SB=1.000;VARSEQ=FT29_H_LU,FT31_H_BE,FT65_A_SO,FT66_A_SG,FT70_A_SO,NC_019551_FT__subsp_holarctica_FSC200;SB50=0.031;SB65=0.15;TYPE=SNP(transition)	DP:AO	61:6
NC_009749_FT__subsp_holarctica_FTNF00200	1399840	.	A	G	.	.	NS=1;RF=0.902;VF=0.098;SB=1.000;VARSEQ=FT29_H_LU,FT31_H_BE,FT65_A_SO,FT66_A_SG,FT70_A_SO,NC_019551_FT__subsp_holarctica_FSC200;SB50=0.031;SB65=0.15;TYPE=SNP(transition)	DP:AO	61:6
NC_009749_FT__subsp_holarctica_FTNF00200	1400713	.	A	G	.	.	NS=1;RF=0.902;VF=0.098;SB=1.000;VARSEQ=FT29_H_LU,FT31_H_BE,FT65_A_SO,FT66_A_SG,FT70_A_SO,NC_019551_FT__subsp_holarctica_FSC200;SB50=0.031;SB65=0.15;TYPE=SNP(transition)	DP:AO	61:6
NC_009749_FT__subsp_holarctica_FTNF00200	1401191	.	T	C	.	.	NS=1;RF=0.902;VF=0.098;SB=1.000;VARSEQ=FT29_H_LU,FT31_H_BE,FT65_A_SO,FT66_A_SG,FT70_A_SO,NC_019551_FT__subsp_holarctica_FSC200;SB50=0.031;SB65=0.15;TYPE=SNP(transition)	DP:AO	61:6
NC_009749_FT__subsp_holarctica_FTNF00200	1402752	.	T	C	.	.	NS=1;RF=0.902;VF=0.098;SB=1.000;VARSEQ=FT29_H_LU,FT31_H_BE,FT65_A_SO,FT66_A_SG,FT70_A_SO,NC_019551_FT__subsp_holarctica_FSC200;SB50=0.031;SB65=0.15;TYPE=SNP(transition)	DP:AO	61:6
NC_009749_FT__subsp_holarctica_FTNF00200	1405795	.	G	A	.	.	NS=1;RF=0.984;VF=0.016;SB=1.000;VARSEQ=NC_019537_FT__subsp_holarctica_F92;SB50=1.0;SB65=1.0;TYPE=SNP(transition)	DP:AO	61:1
NC_009749_FT__subsp_holarctica_FTNF00200	1407835	.	A	G	.	.	NS=1;RF=0.902;VF=0.098;SB=1.000;VARSEQ=FT29_H_LU,FT31_H_BE,FT65_A_SO,FT66_A_SG,FT70_A_SO,NC_019551_FT__subsp_holarctica_FSC200;SB50=0.031;SB65=0.15;TYPE=SNP(transition)	DP:AO	61:6
NC_009749_FT__subsp_holarctica_FTNF00200	1412446	.	G	A	.	.	NS=1;RF=0.902;VF=0.098;SB=1.000;VARSEQ=FT29_H_LU,FT31_H_BE,FT65_A_SO,FT66_A_SG,FT70_A_SO,NC_019551_FT__subsp_holarctica_FSC200;SB50=0.031;SB65=0.15;TYPE=SNP(transition)	DP:AO	61:6
NC_009749_FT__subsp_holarctica_FTNF00200	1413783	.	C	A	.	.	NS=1;RF=0.902;VF=0.098;SB=1.000;VARSEQ=FT29_H_LU,FT31_H_BE,FT65_A_SO,FT66_A_SG,FT70_A_SO,NC_019551_FT__subsp_holarctica_FSC200;SB50=0.031;SB65=0.15;TYPE=SNP(transversion)	DP:AO	61:6
NC_009749_FT__subsp_holarctica_FTNF00200	1415078	.	A	G	.	.	NS=1;RF=0.967;VF=0.033;SB=1.000;VARSEQ=FT65_A_SO,FT70_A_SO;SB50=0.50;SB65=0.85;TYPE=SNP(transition)	DP:AO	61:2
NC_009749_FT__subsp_holarctica_FTNF00200	1419204	.	T	G	.	.	NS=1;RF=0.902;VF=0.098;SB=1.000;VARSEQ=FT29_H_LU,FT31_H_BE,FT65_A_SO,FT66_A_SG,FT70_A_SO,NC_019551_FT__subsp_holarctica_FSC200;SB50=0.031;SB65=0.15;TYPE=SNP(transversion)	DP:AO	61:6
NC_009749_FT__subsp_holarctica_FTNF00200	1428188	.	G	T	.	.	NS=1;RF=0.902;VF=0.098;SB=1.000;VARSEQ=FT29_H_LU,FT31_H_BE,FT65_A_SO,FT66_A_SG,FT70_A_SO,NC_019551_FT__subsp_holarctica_FSC200;SB50=0.031;SB65=0.15;TYPE=SNP(transversion)	DP:AO	61:6
NC_009749_FT__subsp_holarctica_FTNF00200	1429137	.	G	A	.	.	NS=1;RF=0.984;VF=0.016;SB=1.000;VARSEQ=FT68_A_SO;SB50=1.0;SB65=1.0;TYPE=SNP(transition)	DP:AO	61:1
NC_009749_FT__subsp_holarctica_FTNF00200	1433606	.	C	T	.	.	NS=1;RF=0.902;VF=0.098;SB=1.000;VARSEQ=FT29_H_LU,FT31_H_BE,FT65_A_SO,FT66_A_SG,FT70_A_SO,NC_019551_FT__subsp_holarctica_FSC200;SB50=0.031;SB65=0.15;TYPE=SNP(transition)	DP:AO	61:6
NC_009749_FT__subsp_holarctica_FTNF00200	1434951	.	A	G	.	.	NS=1;VF=1.000;SB=1.000;VARSEQ=FT10_A_JU,FT11_A_JU,FT13_A_BS,FT14_A_BS,FT16_A_BE,FT17_H_LU,FT18_H_NW,FT19_H_BE,FT20_H_JU,FT22_H_LU,FT24_H_ZH,FT25_H_BE,FT26_H_VD,FT27_H_SG,FT28_H_SG,FT29_H_LU,FT30_H_SG,FT31_H_BE,FT32_H_LU,FT33_H_BL,FT36_H_LU,FT37_T_ZH,FT38_T_ZH,FT39_T_ZH,FT40_T_ZH,FT41_T_BL,FT42_T_ZH,FT43_T_ZH,FT44_T_ZH,FT45_T_ZH,FT46_T_ZH,FT47_T_ZH,FT48_H_LU,FT49_H_FR,FT50_H_SG,FT51_H_ZH,FT52_T_LU…	DP:AO	61:61
NC_009749_FT__subsp_holarctica_FTNF00200	1436229	.	G	A	.	.	NS=1;RF=0.984;VF=0.016;SB=1.000;VARSEQ=FT41_T_BL;SB50=1.0;SB65=1.0;TYPE=SNP(transition)	DP:AO	61:1
NC_009749_FT__subsp_holarctica_FTNF00200	1439103	.	AATGAATAAAACTCAATTTATTCTTGAACCTTATAACTACGATGCAATGATGCTACTTTGTGGCAACCTTGATGAAAATATTCGTGCTGTCGAAAATTATTTTGATGTCGAGATTCGGCATCGTGCCGATGAGTTTGAGATCACTAGTGATTCAAGCACTAACAATACCCAGGCGAAAAGATTTATCAAATCTTGCTATGCTGAGATTCTAGCTGGCAATACTGAATTTGATTTAGAGCAGATTACAACTATCCTTAATGCTACTGCTAAAGATAAAGCTGCTGCAACTGCTAAGTCACGTAAAAAAGTTGAAGAAGCTGAAGTTCAA	A	.	.	NS=1;VF=0.016;SB=1.000;VARSEQ=FT40_T_ZH;SB50=1.0;SB65=1.0;TYPE=Deletion	DP:AO	61:1
NC_009749_FT__subsp_holarctica_FTNF00200	1439719	.	G	T	.	.	NS=1;RF=0.902;VF=0.098;SB=1.000;VARSEQ=FT29_H_LU,FT31_H_BE,FT65_A_SO,FT66_A_SG,FT70_A_SO,NC_019551_FT__subsp_holarctica_FSC200;SB50=0.031;SB65=0.15;TYPE=SNP(transversion)	DP:AO	61:6
NC_009749_FT__subsp_holarctica_FTNF00200	1439997	.	T	C	.	.	NS=1;RF=0.902;VF=0.098;SB=1.000;VARSEQ=FT29_H_LU,FT31_H_BE,FT65_A_SO,FT66_A_SG,FT70_A_SO,NC_019551_FT__subsp_holarctica_FSC200;SB50=0.031;SB65=0.15;TYPE=SNP(transition)	DP:AO	61:6
NC_009749_FT__subsp_holarctica_FTNF00200	1447839	.	G	A	.	.	NS=1;RF=0.967;VF=0.033;SB=1.000;VARSEQ=FT29_H_LU,FT66_A_SG;SB50=0.50;SB65=0.85;TYPE=SNP(transition)	DP:AO	61:2
NC_009749_FT__subsp_holarctica_FTNF00200	1453404	.	AATGAAAAAAGGTTTAATTCCACTGATGTTAGGTGGTCTTGCGATAGGGATGACAGAATTTATCATGATGGGAATACTTCCTCAGGTAGCAGGGTATTTTAATGTGAGTATTCCAGAGGCAGGACACTTGATAAGTATATATGCATTAGGAGTTGTCGTTGGAGCACCACTATTAATATTTTTCTCATCAAGATATAGCCCTAAAAAGTTACTTATAGTGATAAGTATTATGTTGATATTATTTAATGGTTTATCAATATTTGCGACAAATTATGAGTTTTTA	A	.	.	NS=1;VF=0.016;SB=1.000;VARSEQ=FT10_A_JU;SB50=1.0;SB65=1.0;TYPE=Deletion	DP:AO	61:1
NC_009749_FT__subsp_holarctica_FTNF00200	1453965	.	G	A	.	.	NS=1;RF=0.902;VF=0.098;SB=1.000;VARSEQ=FT29_H_LU,FT31_H_BE,FT65_A_SO,FT66_A_SG,FT70_A_SO,NC_019551_FT__subsp_holarctica_FSC200;SB50=0.031;SB65=0.15;TYPE=SNP(transition)	DP:AO	61:6
NC_009749_FT__subsp_holarctica_FTNF00200	1455748	.	TTTAAGGTTACTGTAATAGCAGATGCATGTAATGCCGCTAGTCAACAAGCTCATGAAGCTAGCTTAACAAACTTAAGTAGAATTGCTGATATTGTAGATATTGATGATTTTATTT	T	.	.	NS=1;VF=0.016;SB=1.000;VARSEQ=NC_019537_FT__subsp_holarctica_F92;SB50=1.0;SB65=1.0;TYPE=Deletion	DP:AO	61:1
NC_009749_FT__subsp_holarctica_FTNF00200	1458779	.	G	A	.	.	NS=1;RF=0.984;VF=0.016;SB=1.000;VARSEQ=FT22_H_LU;SB50=1.0;SB65=1.0;TYPE=SNP(transition)	DP:AO	61:1
NC_009749_FT__subsp_holarctica_FTNF00200	1459528	.	T	C	.	.	NS=1;RF=0.902;VF=0.098;SB=1.000;VARSEQ=FT29_H_LU,FT31_H_BE,FT65_A_SO,FT66_A_SG,FT70_A_SO,NC_019551_FT__subsp_holarctica_FSC200;SB50=0.031;SB65=0.15;TYPE=SNP(transition)	DP:AO	61:6
NC_009749_FT__subsp_holarctica_FTNF00200	1459530	.	G	GTATTTTGCAATTTTAAGTGGCTTCTTTAGTGCAGGACTTTTATTCGCTGGCTTGATTGTGACTTGTGGTTTAGCAGTGATGTTAGAGTTTTTACCATACAATAGGAAAAAATAA	.	.	NS=1;VF=0.098;SB=1.000;VARSEQ=FT29_H_LU,FT31_H_BE,FT65_A_SO,FT66_A_SG,FT70_A_SO,NC_019551_FT__subsp_holarctica_FSC200;SB50=0.031;SB65=0.15;TYPE=Insertion	DP:AO	61:6
NC_009749_FT__subsp_holarctica_FTNF00200	1460826	.	GATGGCTTGGATTGCAGACTTTAATCAGCCGAATACTTATACTGAAATGTATACATGTGATAGTGACAATAATTACGGACATTATTGCGATAAAGAAGCTGATGAAATTTATAACAAATCACTAACTACTAACTCT	G	.	.	NS=1;VF=0.016;SB=1.000;VARSEQ=NC_019537_FT__subsp_holarctica_F92;SB50=1.0;SB65=1.0;TYPE=Deletion	DP:AO	61:1
NC_009749_FT__subsp_holarctica_FTNF00200	1463627	.	A	C	.	.	NS=1;RF=0.902;VF=0.098;SB=1.000;VARSEQ=FT29_H_LU,FT31_H_BE,FT65_A_SO,FT66_A_SG,FT70_A_SO,NC_019551_FT__subsp_holarctica_FSC200;SB50=0.031;SB65=0.15;TYPE=SNP(transversion)	DP:AO	61:6
NC_009749_FT__subsp_holarctica_FTNF00200	1464789	.	T	C	.	.	NS=1;RF=0.902;VF=0.098;SB=1.000;VARSEQ=FT29_H_LU,FT31_H_BE,FT65_A_SO,FT66_A_SG,FT70_A_SO,NC_019551_FT__subsp_holarctica_FSC200;SB50=0.031;SB65=0.15;TYPE=SNP(transition)	DP:AO	61:6
NC_009749_FT__subsp_holarctica_FTNF00200	1467405	.	T	G	.	.	NS=1;RF=0.902;VF=0.098;SB=1.000;VARSEQ=FT29_H_LU,FT31_H_BE,FT65_A_SO,FT66_A_SG,FT70_A_SO,NC_019551_FT__subsp_holarctica_FSC200;SB50=0.031;SB65=0.15;TYPE=SNP(transversion)	DP:AO	61:6
NC_009749_FT__subsp_holarctica_FTNF00200	1468436	.	C	T	.	.	NS=1;RF=0.902;VF=0.098;SB=1.000;VARSEQ=FT29_H_LU,FT31_H_BE,FT65_A_SO,FT66_A_SG,FT70_A_SO,NC_019551_FT__subsp_holarctica_FSC200;SB50=0.031;SB65=0.15;TYPE=SNP(transition)	DP:AO	61:6
NC_009749_FT__subsp_holarctica_FTNF00200	1469914	.	G	A	.	.	NS=1;RF=0.902;VF=0.098;SB=1.000;VARSEQ=FT29_H_LU,FT31_H_BE,FT65_A_SO,FT66_A_SG,FT70_A_SO,NC_019551_FT__subsp_holarctica_FSC200;SB50=0.031;SB65=0.15;TYPE=SNP(transition)	DP:AO	61:6
NC_009749_FT__subsp_holarctica_FTNF00200	1470181	.	T	G	.	.	NS=1;RF=0.902;VF=0.098;SB=1.000;VARSEQ=FT29_H_LU,FT31_H_BE,FT65_A_SO,FT66_A_SG,FT70_A_SO,NC_019551_FT__subsp_holarctica_FSC200;SB50=0.031;SB65=0.15;TYPE=SNP(transversion)	DP:AO	61:6
NC_009749_FT__subsp_holarctica_FTNF00200	1470765	.	A	AATGGTTTCCAACCTTATAACACTCTTTTATGGGCTGGTGACCAAT	.	.	NS=1;VF=0.984;SB=1.000;VARSEQ=FT10_A_JU,FT11_A_JU,FT13_A_BS,FT14_A_BS,FT16_A_BE,FT17_H_LU,FT18_H_NW,FT19_H_BE,FT20_H_JU,FT22_H_LU,FT24_H_ZH,FT25_H_BE,FT26_H_VD,FT27_H_SG,FT28_H_SG,FT29_H_LU,FT30_H_SG,FT31_H_BE,FT32_H_LU,FT33_H_BL,FT36_H_LU,FT37_T_ZH,FT38_T_ZH,FT39_T_ZH,FT40_T_ZH,FT41_T_BL,FT42_T_ZH,FT43_T_ZH,FT44_T_ZH,FT45_T_ZH,FT46_T_ZH,FT47_T_ZH,FT48_H_LU,FT49_H_FR,FT50_H_SG,FT51_H_ZH,FT52_T_LU…	DP:AO	61:60
NC_009749_FT__subsp_holarctica_FTNF00200	1471149	.	TGATA	T	.	.	NS=1;VF=0.098;SB=1.000;VARSEQ=FT29_H_LU,FT31_H_BE,FT65_A_SO,FT66_A_SG,FT70_A_SO,NC_019551_FT__subsp_holarctica_FSC200;SB50=0.031;SB65=0.15;TYPE=Deletion	DP:AO	61:6
NC_009749_FT__subsp_holarctica_FTNF00200	1471174	.	GGTGAAGATCTTTTATTAGCTCCTGTACATCAACAAGGTGTTACAGAATGGGATGTATATCTGCCAAAAGGTGATGATTGGATACATATATACTCAAATAAAGAATACAAAGGTGGACAAACTATAACTGTGAAAGCAGAAATTGGCTATCCTCCCGTATTCTATAAAAAAGGGACTTATCATAGTAAGCTCTTTAATTCCCTTAAAGATATTAAATAA	G	.	.	NS=1;VF=0.098;SB=1.000;VARSEQ=FT29_H_LU,FT31_H_BE,FT65_A_SO,FT66_A_SG,FT70_A_SO,NC_019551_FT__subsp_holarctica_FSC200;SB50=0.031;SB65=0.15;TYPE=Deletion	DP:AO	61:6
NC_009749_FT__subsp_holarctica_FTNF00200	1471773	.	TA	T	.	.	NS=1;VF=0.033;SB=1.000;VARSEQ=FT31_H_BE,FT33_H_BL;SB50=0.50;SB65=0.85;TYPE=Deletion(tandemrepeat)	DP:AO	61:2
NC_009749_FT__subsp_holarctica_FTNF00200	1471789	.	ATTGAATTTATTGAACTTTTATATCAGCTTTATACTAGATCAAATCAGCAAAATCAAAGTAATCCTAATCAAATTCAAATTATGTCGATGCATCGAGCTAAAGGTTTAGAGTGGGATTATGTTGTAGTTCATGATGCTACAGAAGGTGGTTTTTTTGGTGATAAAAATACCAAAGTTGATGATGAAATTATAGAAGAAGAACGACGACTATTTTATGTTGCGATTACACGAGTTAAGAAACATTTGTTTATAGTTTCATCTGATGATATAACACGTTTATCATCTTG	A	.	.	NS=1;VF=0.033;SB=1.000;VARSEQ=FT31_H_BE,FT33_H_BL;SB50=0.50;SB65=0.85;TYPE=Deletion	DP:AO	61:2
NC_009749_FT__subsp_holarctica_FTNF00200	1472076	.	G	A	.	.	NS=1;RF=0.885;VF=0.082;SB=1.000;VARSEQ=FT29_H_LU,FT65_A_SO,FT66_A_SG,FT70_A_SO,NC_019551_FT__subsp_holarctica_FSC200;SB50=0.063;SB65=0.23;TYPE=SNP(transition)	DP:AO	61:5
NC_009749_FT__subsp_holarctica_FTNF00200	1472075	.	GG	G	.	.	NS=1;VF=0.033;SB=1.000;VARSEQ=FT31_H_BE,FT33_H_BL;SB50=0.50;SB65=0.85;TYPE=Deletion	DP:AO	61:2
NC_009749_FT__subsp_holarctica_FTNF00200	1472076	.	GTATCAAATTAGAAAAAATACTTATACACGTGATTTGAAATGTAAGAATAGCCTAAGATTTTTATATGAAGGAAATTTAGTTGAGTGTGAGAATTATCTTGATAAGTCTAATTACCATGAGGATACTAAAAAACTTGATAATATAATCTTTAAAAGATATCACGACAAAATTACAACTGAGGTTGACTAG	G	.	.	NS=1;VF=0.115;SB=1.000;VARSEQ=FT29_H_LU,FT31_H_BE,FT33_H_BL,FT65_A_SO,FT66_A_SG,FT70_A_SO,NC_019551_FT__subsp_holarctica_FSC200;SB50=0.016;SB65=0.098;TYPE=Deletion	DP:AO	61:7
NC_009749_FT__subsp_holarctica_FTNF00200	1473341	.	C	A	.	.	NS=1;RF=0.902;VF=0.098;SB=1.000;VARSEQ=FT29_H_LU,FT31_H_BE,FT65_A_SO,FT66_A_SG,FT70_A_SO,NC_019551_FT__subsp_holarctica_FSC200;SB50=0.031;SB65=0.15;TYPE=SNP(transversion)	DP:AO	61:6
NC_009749_FT__subsp_holarctica_FTNF00200	1473382	.	T	G	.	.	NS=1;RF=0.902;VF=0.098;SB=1.000;VARSEQ=FT29_H_LU,FT31_H_BE,FT65_A_SO,FT66_A_SG,FT70_A_SO,NC_019551_FT__subsp_holarctica_FSC200;SB50=0.031;SB65=0.15;TYPE=SNP(transversion)	DP:AO	61:6
NC_009749_FT__subsp_holarctica_FTNF00200	1473885	.	AG	A	.	.	NS=1;VF=0.016;SB=1.000;VARSEQ=NC_019537_FT__subsp_holarctica_F92;SB50=1.0;SB65=1.0;TYPE=Deletion	DP:AO	61:1
NC_009749_FT__subsp_holarctica_FTNF00200	1473901	.	ATTTCTCAACCACAAGCAAAACTTAAACAAGCTCTAGCAAAAATTAAGCCAGAAAATATTGTTTTGGAAACAGACTCTCCAGATATGTTGCTTTATAACAGTACTGACAATATTAATACTCCAGAAAACATCCCTAAGATTTTTGAGTTATTAAGCAATATTTATCAACTAAATCCTGATATACTAAAACAACAAATTTATAATACTAGCTTAGAATTTATCTAG	A	.	.	NS=1;VF=0.016;SB=1.000;VARSEQ=NC_019537_FT__subsp_holarctica_F92;SB50=1.0;SB65=1.0;TYPE=Deletion	DP:AO	61:1
NC_009749_FT__subsp_holarctica_FTNF00200	1474125	.	G	GTTGCAAAAATTAAAACTTAGAAATTACATATGTTATGGG	.	.	NS=1;VF=0.967;SB=1.000;VARSEQ=FT10_A_JU,FT11_A_JU,FT13_A_BS,FT14_A_BS,FT16_A_BE,FT17_H_LU,FT18_H_NW,FT19_H_BE,FT20_H_JU,FT22_H_LU,FT24_H_ZH,FT25_H_BE,FT26_H_VD,FT27_H_SG,FT28_H_SG,FT29_H_LU,FT30_H_SG,FT31_H_BE,FT32_H_LU,FT33_H_BL,FT36_H_LU,FT37_T_ZH,FT38_T_ZH,FT39_T_ZH,FT40_T_ZH,FT41_T_BL,FT42_T_ZH,FT43_T_ZH,FT44_T_ZH,FT45_T_ZH,FT46_T_ZH,FT47_T_ZH,FT48_H_LU,FT49_H_FR,FT50_H_SG,FT51_H_ZH,FT52_T_LU…	DP:AO	61:59
NC_009749_FT__subsp_holarctica_FTNF00200	1475025	.	A	ATTGTACTTTTAT	.	.	NS=1;VF=0.016;SB=1.000;VARSEQ=FT65_A_SO;SB50=1.0;SB65=1.0;TYPE=Insertion	DP:AO	61:1
NC_009749_FT__subsp_holarctica_FTNF00200	1475025	.	A	ATTGGCTACTGAGAAACTATTTTTGTGCACAGAACCTAGTTTATTTAGGTTTCTATATAAAAGTAAAAATATTGCTATCGAAAAGAAAAAAGCTGAAACAAAAGATGGTTATGATGATTTTAGAGATATCAATGCTATATTTAAAGCTTTAGAGCTTGGAGCTATAGTAGTTTCAGTTATATTGATT	.	.	NS=1;VF=0.082;SB=1.000;VARSEQ=FT29_H_LU,FT31_H_BE,FT65_A_SO,FT66_A_SG,FT70_A_SO;SB50=0.063;SB65=0.23;TYPE=Insertion	DP:AO	61:5
NC_009749_FT__subsp_holarctica_FTNF00200	1475030	.	AG	CA	.	.	NS=1;VF=0.098;SB=1.000;VARSEQ=FT29_H_LU,FT31_H_BE,FT65_A_SO,FT66_A_SG,FT70_A_SO,NC_019551_FT__subsp_holarctica_FSC200;SB50=0.031;SB65=0.15;TYPE=Substitution	DP:AO	61:6
NC_009749_FT__subsp_holarctica_FTNF00200	1475036	.	G	T	.	.	NS=1;RF=0.902;VF=0.098;SB=1.000;VARSEQ=FT29_H_LU,FT31_H_BE,FT65_A_SO,FT66_A_SG,FT70_A_SO,NC_019551_FT__subsp_holarctica_FSC200;SB50=0.031;SB65=0.15;TYPE=SNP(transversion)	DP:AO	61:6
NC_009749_FT__subsp_holarctica_FTNF00200	1475037	.	T	TCGTGTTCCTCTTACTGCTTTAGGAGCTTTCAGTGGTGTTGCCTTGGCTGGTTTAACTCTTTCGCAAAGTACTCTGTTG	.	.	NS=1;VF=0.098;SB=1.000;VARSEQ=FT29_H_LU,FT31_H_BE,FT65_A_SO,FT66_A_SG,FT70_A_SO,NC_019551_FT__subsp_holarctica_FSC200;SB50=0.031;SB65=0.15;TYPE=Insertion	DP:AO	61:6
NC_009749_FT__subsp_holarctica_FTNF00200	1478616	.	G	A	.	.	NS=1;RF=0.967;VF=0.033;SB=1.000;VARSEQ=FT27_H_SG,FT28_H_SG;SB50=0.50;SB65=0.85;TYPE=SNP(transition)	DP:AO	61:2
NC_009749_FT__subsp_holarctica_FTNF00200	1479276	.	A	AATGCTGGCTATACTTTGCAAAGTCTTGACACATTATTTAATAGAAATACAGGTAATTGCTAAA	.	.	NS=1;VF=0.590;SB=1.000;VARSEQ=FT11_A_JU,FT13_A_BS,FT14_A_BS,FT16_A_BE,FT17_H_LU,FT18_H_NW,FT20_H_JU,FT22_H_LU,FT28_H_SG,FT31_H_BE,FT33_H_BL,FT36_H_LU,FT48_H_LU,FT49_H_FR,FT50_H_SG,FT51_H_ZH,FT52_T_LU,FT53_T_LU,FT54_T_LU,FT55_A_ZH,FT56_A_AG,FT57_A_BE,FT58_A_SO,FT59_A_FR,FT63_A_BL,FT64_A_ZH,FT65_A_SO,FT66_A_SG,FT67_A_GE,FT68_A_SO,FT69_A_SO,FT70_A_SO,FT71_A_BS,FT75_H_ZH,FT7_H_AG,FT8_H_AG;SB50=2.9E-1…	DP:AO	61:36
NC_009749_FT__subsp_holarctica_FTNF00200	1479750	.	A	G	.	.	NS=1;RF=0.902;VF=0.098;SB=1.000;VARSEQ=FT29_H_LU,FT31_H_BE,FT65_A_SO,FT66_A_SG,FT70_A_SO,NC_019551_FT__subsp_holarctica_FSC200;SB50=0.031;SB65=0.15;TYPE=SNP(transition)	DP:AO	61:6
NC_009749_FT__subsp_holarctica_FTNF00200	1480172	.	G	T	.	.	NS=1;RF=0.902;VF=0.098;SB=1.000;VARSEQ=FT10_A_JU,FT13_A_BS,FT20_H_JU,FT60_A_JU,FT68_A_SO,FT8_H_AG;SB50=0.031;SB65=0.15;TYPE=SNP(transversion)	DP:AO	61:6
NC_009749_FT__subsp_holarctica_FTNF00200	1480250	.	A	G	.	.	NS=1;RF=0.902;VF=0.098;SB=1.000;VARSEQ=FT29_H_LU,FT31_H_BE,FT65_A_SO,FT66_A_SG,FT70_A_SO,NC_019551_FT__subsp_holarctica_FSC200;SB50=0.031;SB65=0.15;TYPE=SNP(transition)	DP:AO	61:6
NC_009749_FT__subsp_holarctica_FTNF00200	1484368	.	C	T	.	.	NS=1;RF=0.967;VF=0.033;SB=1.000;VARSEQ=FT10_A_JU,FT8_H_AG;SB50=0.50;SB65=0.85;TYPE=SNP(transition)	DP:AO	61:2
NC_009749_FT__subsp_holarctica_FTNF00200	1485577	.	G	T	.	.	NS=1;RF=0.967;VF=0.033;SB=1.000;VARSEQ=FT11_A_JU,FT16_A_BE;SB50=0.50;SB65=0.85;TYPE=SNP(transversion)	DP:AO	61:2
NC_009749_FT__subsp_holarctica_FTNF00200	1485791	.	T	G	.	.	NS=1;RF=0.918;VF=0.082;SB=1.000;VARSEQ=FT29_H_LU,FT31_H_BE,FT65_A_SO,FT66_A_SG,FT70_A_SO;SB50=0.063;SB65=0.23;TYPE=SNP(transversion)	DP:AO	61:5
NC_009749_FT__subsp_holarctica_FTNF00200	1488665	.	GT	CATACATTGTTGACGATAAAGACCTATCACGGCAACTGACAGATGTTTTTGAGCAGCTTTGGGATAGTAAATATGCTCATACATATTCGCAACCTGTTGGTATAATATCAACTCCGTCTTGTACC	.	.	NS=1;VF=0.098;SB=1.000;VARSEQ=FT29_H_LU,FT31_H_BE,FT65_A_SO,FT66_A_SG,FT70_A_SO,NC_019551_FT__subsp_holarctica_FSC200;SB50=0.031;SB65=0.15;TYPE=Insertion	DP:AO	61:6
NC_009749_FT__subsp_holarctica_FTNF00200	1488668	.	G	A	.	.	NS=1;RF=0.902;VF=0.098;SB=1.000;VARSEQ=FT29_H_LU,FT31_H_BE,FT65_A_SO,FT66_A_SG,FT70_A_SO,NC_019551_FT__subsp_holarctica_FSC200;SB50=0.031;SB65=0.15;TYPE=SNP(transition)	DP:AO	61:6
NC_009749_FT__subsp_holarctica_FTNF00200	1491416	.	C	A	.	.	NS=1;RF=0.984;VF=0.016;SB=1.000;VARSEQ=FT25_H_BE;SB50=1.0;SB65=1.0;TYPE=SNP(transversion)	DP:AO	61:1
NC_009749_FT__subsp_holarctica_FTNF00200	1492735	.	G	A	.	.	NS=1;RF=0.984;VF=0.016;SB=1.000;VARSEQ=FT66_A_SG;SB50=1.0;SB65=1.0;TYPE=SNP(transition)	DP:AO	61:1
